# Supplementary material for: Mapping evolutionary paradigm of bovine viral diarrhea virus Npro associated with different organizations of nucleotide
Source: Virulence. 2025 Aug 29;16(1):2550620. doi: 10.1080/21505594.2025.2550620 (PMC12408059; doi:10.1080/21505594.2025.2550620)
Supplement: Table S3.xls [file KVIR_A_2550620_SM9380.xls]

## Sheet: R data of BVDV Npro
The R data for Npro coding sequence of BVDV
Strain_GenBank number	MW054934.1_gt1_2005	KF501393.1_gt1_2009	MH490943.1_gt1_2016	MH490942.1_gt1_2013	MF693403.1_gt1_2016	MN188074.1_gt1_2017	MH166806.1_gt1_2015	MW732739.1_gt1_1993	MW732738.1_gt1_2015	MW713362.1_gt1_2017	MW713361.1_gt1_2007	MW655632.1_gt1_2002	MW655631.1_gt1_2003	MW655630.1_gt1_1996	MW655629.1_gt1_1990	MW655628.1_gt1_1995	MW655626.1_gt1_2004	MW655625.1_gt1_2004	MW250803.1_gt1_2008	MW054940.1_gt1_2005	MW054939.1_gt1_2009	MW054935.1_gt1_2011	NC_001461.1_gt1_1988	MW054933.1_gt1_2014	MW528233.1_gt1_2019	MW528229.1_gt1_2018	MW528226.1_gt1_2017	MT977118.1_gt1_2016	MK102095.1_gt1_2017	KC695810.1_gt1_2010	KF896608.1_gt1_2012	KC695814.1_gt1_2011	MT654137.1_gt1_2020	MW014288.1_gt1_2018	MN623291.1_gt1_2019	MT079816.1_gt1_2018	MH379231.1_gt1_2018	MH379221.1_gt1_2017	KY849592.1_gt1_2002	MH899945.1_gt1_2013	MH899944.1_gt1_2017	MH899943.1_gt1_2014	MH899942.1_gt1_2015	MH231153.1_gt1_1990	KC853440.1_gt1_1993	JX419398.1_gt1_2008	KX577637.1_gt1_2006	MH379638.1_gt1_1993	MF172980.1_gt1_2012
Genotype	1	1	1	1	1	1	1	1	1	1	1	1	1	1	1	1	1	1	1	1	1	1	1	1	1	1	1	1	1	1	1	1	1	1	1	1	1	1	1	1	1	1	1	1	1	1	1	1	1
AAA_A	0.722248	1.00599	1.13174	0.864039	0.667129	1.04973	0.818563	0.700946	0.817771	1.06881	0.949828	0.597899	0.687016	0.899766	0.555738	0.909286	0.692017	0.70862	0.866401	0.396108	0.487517	0.824419	0.779728	0.531465	1.11066	1.11066	0.981742	0.995827	0.894212	0.674824	0.70862	0.933162	0.654217	0.883307	0.883307	0.625948	1.15231	1.15231	0.971831	0.528144	0.57978	0.576157	0.359332	0.913076	0.887636	1.11188	0.357181	0.699818	0.717648
AAA_U	1.06367	0.798139	0.537095	0.253763	0.49417	0.383378	0.656192	0.326266	0.264072	0.555738	0	0.307657	0.481499	0.664506	0.568087	0.53738	0.71714	0.552307	1.03632	0.888466	0.678285	0.650023	0.271133	0.734809	0.415248	0.411541	0.779689	0.801609	0.332253	0.335329	0.526498	1.10221	0.296502	1.04068	0.624406	0.478319	0.551106	0.546356	0.411541	0.278888	0.830496	0.815797	0.53738	0.555738	0.57355	0.532582	0.532582	0.489872	0.512139
AAA_C	1.10381	1.28424	1.28035	1.35421	0.979272	1.12471	1.45028	1.36663	1.58443	0.890677	1.64172	2.03505	1.49828	1.40643	2.22988	1.50629	1.35385	1.56487	0.970369	1.23063	1.56006	1.2519	1.40682	1.69006	1.53642	1.55119	1.71283	1.38278	1.40643	2.04994	2.73472	1.5681	1.33866	1.76048	1.24452	2.43759	1.02552	1.03558	1.3425	2.04856	1.80755	1.82545	1.50629	1.16022	1.1471	1.32036	1.52166	1.13809	2.81677
AAA_G	1.23814	0.997674	1.06516	1.56487	1.89107	1.43377	1.26072	1.64616	1.47389	1.45747	1.37652	1.1913	1.52848	1.10582	0.910674	1.1471	1.30272	1.2519	1.16869	1.65538	1.51168	1.32036	1.54646	1.30005	0.944519	0.944519	0.724435	0.907334	1.39291	1.12296	0.417299	0.589556	1.76573	0.565868	1.33076	0.768209	1.22215	1.22215	1.31158	1.27072	1.04756	1.06367	1.86404	1.45747	1.39803	1.07419	1.87871	1.74683	0.411207
AAU_A	0.625948	0.603593	0.754491	0.622108	1.05629	0.754491	0	0.363454	0.726907	0.877953	1.61471	0	0.386447	1.18094	0	0.687016	0.538236	0	0.598604	0	0.528144	0.441653	1.98831	0.531465	0.763581	0.763581	0.925643	0.695498	1.2519	1.57459	0.455542	0.888726	1.30843	0.883307	0.441653	0.625948	0.877953	0.877953	1.01811	0	0.531465	0	0	0.750027	1.00599	0.658893	0	0.899766	0.92269
AAU_U	0.921851	1.67609	1.07419	1.37032	0.521623	1.10221	0.692647	1.52258	0.469461	1.21733	0	0.984501	2.70843	0.581443	0.80479	1.01505	2.50999	0.994153	0.4475	1.89539	0	0.696453	0	0	0.570966	0.565868	1.28649	2.44936	0	0	1.35385	1.88951	0.444753	1.87322	0.624406	1.91328	1.25967	1.24881	0.754491	1.004	0	1.28197	3.4258	1.59775	0.541686	1.42022	3.39521	1.25967	1.31693
AAU_C	0.956638	0.539381	1.28035	1.95007	2.06735	1.29341	1.83702	2.12586	2.25341	0.731628	1.55051	1.86062	0.674226	0.615313	1.5795	1.13809	0.789748	1.87784	1.67609	1.969	1.69006	1.34132	0.956638	1.69006	1.81078	1.82819	0.538317	0	1.969	1.1958	1.40643	0	2.00799	0	1.49343	0.975035	0.703215	0.710109	1.64083	1.8437	1.65692	0.71714	0.640174	0.667129	1.08337	1.17365	0.646707	1.46326	1.44862
AAU_G	1.60958	1.25707	1.06516	0.402395	0.443585	1.03052	1.99613	0.426783	0.873416	1.19721	0.650023	1.52487	0.491296	1.45139	1.93518	1.30005	0.607935	1.50228	1.34577	0.756743	1.96519	1.6976	0.751138	1.95007	1.03897	1.03897	1.19532	0.887171	0.780028	0.982593	1.07305	1.12296	0.378372	1.13174	1.71097	0.768209	1.19721	1.19721	0.687016	1.52487	1.92052	2.22865	0.495135	1.04756	1.32036	0.954836	0.499033	0.561482	0.528694
AAC_A	1.42261	1.00599	0.696453	1.24422	0.792216	0.754491	1.55527	0.981325	1.18948	0.838046	0.745249	0.996498	1.10413	1.39964	1.04973	1.40526	1.34559	1.5944	1.09744	1.76048	1.35808	1.71754	0.552307	1.36663	1.40969	1.40969	1.02849	0.962997	1.42261	1.25967	1.32866	0.888726	1.09036	1.03052	1.54579	1.20375	0.945488	0.945488	0.814487	0.932018	1.13885	1.81078	1.40969	0.750027	1.50898	0.684235	1.40125	1.74954	1.24208
AAC_U	0.419023	1.04756	1.6526	0.913546	1.17365	1.46962	0.692647	1.37032	1.15231	1.162	1.08337	0.307657	0.309535	1.55051	0.80479	1.66099	0.418332	0.355055	1.09389	0.526498	1.25967	1.62506	1.53642	1.25967	1.75682	1.74113	1.42943	1.69571	1.2686	1.2519	0.789748	1.57459	1.48251	1.45695	1.09271	0.735875	1.01743	1.34488	1.81078	0.885879	1.30507	0.640984	0.702728	1.77527	1.82819	1.63871	0.696453	0.979745	0.709116
AAC_C	1.30451	1.79794	1.57581	0.975035	1.74433	1.72455	1.37777	0.956638	0.921851	1.86232	1.78905	1.74433	1.92636	1.09389	1.5795	0.931162	1.97437	1.67665	2.04856	0.546945	1.08647	0.521623	1.1958	1.08647	0.742883	0.750027	1.43551	1.17004	1.3425	1.27552	1.64083	1.49343	0.557776	1.40838	0.871165	1.50005	1.89327	1.52947	1.64083	1.6268	1.06516	1.43428	1.18186	1.33426	0.609397	1.62506	1.19392	1.13809	1.95007
AAC_G	0.731628	0.349186	0.327743	0.80479	0.499033	0.343508	0.332689	0.768209	0.714613	0.38093	0.600021	0.953041	0.842223	0	0.645061	0	0.303968	0.268263	0	0.840826	0.280741	0	0.938922	0.278581	0	0	0.265626	0.307097	0	0.262025	0.312974	0.280741	0.840826	0.264072	0.332689	0.59093	0.322325	0.322325	0	0.672735	0.548721	0	0.609397	0.349186	0	0.33052	0.614195	0	0.284682
AAG_A	1.11776	1.50898	1.62506	0.888726	0.84503	1.20719	0.829477	0.872289	1.16824	1.22913	1.07647	1.22646	0.951253	0.926229	1.14516	0.772893	0.807353	0.850345	0.759767	1.11842	1.26754	0.85877	0.602517	1.06293	0.939792	0.939792	1.02849	0.782435	0.962997	1.21122	1.13885	1.24422	0.872289	1.23663	0.66248	1.10461	1.31693	1.31693	0.704844	1.32036	1.13885	1.46255	1.078	1.40005	0.887636	1.05893	1.01201	0.984119	0.807353
AAG_U	0.329232	0.698372	0.33052	0.978799	0.625948	0.587847	0.554118	0.609031	0	0.568087	1.2519	0	1.00004	1.64172	0	1.14193	0.836663	0.331384	0.757308	0.557469	0.293923	1.08337	1.25707	0.293923	1.40546	1.39291	0.476476	0.734809	0.357811	0.361124	1.35385	0.440885	0.593003	0.437084	0.312203	0.844092	0.629836	0.624406	1.04468	0	0.326266	0.69029	0.53738	0.852131	1.43387	0.608665	0.754491	0.82666	1.15231
AAG_C	1.36663	1.34845	1.57581	1.04468	1.86062	1.37964	0.734809	1.5944	1.81078	1.70713	0.620205	1.07343	0.829817	1.15824	0.861543	1.60044	0.789748	0.938922	1.06367	1.15824	1.01404	1.56487	1.30451	1.01404	0.371442	0.375013	1.19626	1.26754	1.89327	1.10381	0.703215	1.0454	1.67333	1.05629	1.12007	1.1471	1.40643	1.42022	0.378654	0.768209	1.42022	1.15846	0.903775	1.06741	1.43387	1.50898	0.862275	1.28035	1.69006
AAG_G	1.1497	0.349186	0.327743	1.1497	0.798453	0.824419	1.86306	1.02428	1.12296	0.558697	1.04004	1.46622	1.20935	0.455337	1.75926	0.731276	1.51984	1.75265	1.42341	1.11286	1.31012	0.66018	1.02428	1.56006	1.27873	1.27873	1.32813	1.33076	0.900032	1.20935	0.80479	1.17911	1.00899	1.18832	1.99613	0.903775	0.598604	0.598604	1.90251	1.5884	1.09744	0.600021	1.39803	0.558697	0.466009	0.920735	1.33076	0.982593	0.61681
AUA_A	0.670659	0.603593	0.670659	0.777635	1.15231	1.20719	0.518423	0.817771	0.934595	1.3657	0.807353	0.637758	1.15934	1.14516	0.629836	1.23663	0.92269	0.911083	1.64616	1.05629	0.792216	1.23663	1.32554	0.797198	0	0	1.23419	0.782435	0.347749	0.944754	0.956638	0.777635	1.18948	0.772893	0.441653	0.938922	1.3657	1.3657	0.610865	1.35808	1.06293	0.792216	1.14537	1.09095	0.80479	0.741254	1.13851	1.04973	0.587166
AUA_U	0.987697	0.838046	0	0.570966	0	0	2.07794	0	0	0	0	0	0	0	0	0	0.71714	0.710109	0	1.5795	1.65332	0	0	1.65332	0.652533	0.646707	0.857658	0.551106	0.516838	0.938922	0	0.551106	0.404321	0.546356	1.87322	0.478319	0	0	0.905389	0.71714	0	1.68258	1.14193	0	0.325012	0	1.13174	0.489872	0.419023
AUA_C	1.36663	1.07876	2.27617	0.609397	1.2686	1.5521	0.918511	1.7937	1.44862	2.27617	1.16289	1.86062	2.6969	0.895001	1.89539	1.02428	2.70771	1.34132	2.30463	0.820417	0.633772	0.938922	0.956638	0.633772	2.06946	2.08936	1.07663	1.26754	1.64083	0.478319	0.984501	1.30675	0.456362	1.32036	1.49343	0.975035	2.18778	2.20923	1.47675	0.658465	1.65692	1.25499	1.28035	1.94074	1.30005	2.64072	1.29341	0.569044	1.38278
AUA_G	1.1497	1.67609	1.42022	2.01198	1.45173	1.23663	0.665378	1.44039	1.68445	0.465581	1.95007	1.52487	0.491296	1.75926	1.54815	1.56006	0	1.07305	0	0.630619	0.982593	1.58443	1.50228	0.975035	1.78109	1.78109	0.796879	1.4971	1.73339	1.57215	1.87784	1.47389	1.71987	1.4854	0.570324	1.53642	0.465581	0.465581	1.23663	1.08919	1.28035	0.487517	0.495135	1.14279	1.58443	1.07419	0.499033	1.74683	1.68221
AUU_A	0.447106	1.09744	0.377246	0.777635	0	0.603593	1.24422	0.726907	0	0.384105	0.645883	0	0.772893	1.04973	0.393647	0.618315	0.717648	0	0.940664	0.396108	0.528144	0.618315	0	0.531465	0.436332	0.436332	0.925643	0.782435	0.521623	0	0	0.622108	0.467298	0.618315	0.772893	0.782435	0.438977	0.438977	0.436332	0	0.531465	0	0.305433	0.66669	0.754491	0.808641	0.303604	0.699818	0
AUU_U	1.97539	1.14279	1.61129	1.14193	2.34731	1.76354	0.831177	1.52258	3.38012	2.13033	1.87784	1.84594	1.80562	1.55051	1.81078	1.82709	1.11555	1.65692	0.703215	0.592311	0.734809	1.95007	4.60925	0.734809	0.652533	0.646707	1.28649	1.10221	1.55051	2.34731	3.15899	1.76354	2.54144	1.74834	1.09271	2.39159	1.88951	1.87322	1.29341	2.15142	0	1.28197	1.37032	0.946812	1.21879	1.54933	1.35808	1.95949	2.63386
AUU_C	0	1.47104	1.28035	0.609397	0	1.03473	0	1.5944	0	0.640174	1.86062	0.581443	0	0	0.592311	1.02428	0.526498	0.521623	1.31693	1.23063	0	0.938922	0	0	0	0	1.07663	0.84503	0.820417	0	0.820417	0	0.71714	0	0	0.609397	0.703215	0.710109	0	0.658465	0	0	1.02428	1.18601	0	0.960261	1.03473	0.569044	1.44862
AUU_G	1.72455	0.38093	1.06516	1.50898	1.99613	0.824419	1.59691	0.426783	0.786074	1.04756	0	1.90608	1.31012	1.29012	1.45139	0.780028	1.62116	2.08649	1.05739	1.89186	2.62025	0.792216	0	2.60009	2.96849	2.96849	0.796879	1.33076	1.30005	1.96519	0.625948	1.57215	0.540531	1.58443	1.99613	0.480131	1.19721	1.19721	2.35548	1.63379	3.20087	2.78581	1.58443	1.39674	1.98054	0.78123	1.59691	0.873416	0.528694
AUC_A	0.894212	1.50898	1.29341	1.16645	0.633772	0.754491	0	0.545181	1.96265	1.02428	1.07647	0.637758	2.47326	1.57459	0.629836	2.06105	0.645883	0.637758	0.365814	0.396108	0.905389	2.06105	1.24269	0.911083	0.509054	0.509054	1.23419	0.782435	1.56487	0.629836	1.5944	0.518423	0.934595	0.772893	0.515262	1.56487	0.877953	0.877953	1.52716	1.26754	1.36663	1.58443	1.309	1.20004	2.01198	0.847148	1.13851	0.629836	0
AUC_U	1.31693	0.698372	0.613823	1.14193	1.87784	1.10221	1.66235	0.761288	0.84503	0.710109	2.34731	1.969	0	1.55051	1.9315	0	2.00799	1.98831	1.64083	2.36924	1.25967	0	0.576157	1.25967	1.52258	1.50898	0.857658	1.10221	0.775257	0.938922	1.18462	1.46962	0.635361	2.18542	1.45695	1.1958	1.25967	1.24881	1.13174	1.004	1.30507	1.12172	1.30507	1.70426	0	1.21733	1.13174	0.88177	1.8437
AUC_C	2.04994	0.898968	0.731628	1.21879	0.930308	1.29341	2.20443	2.39159	1.01404	0.853566	0	0.930308	1.07876	0.820417	0.947697	1.70713	0.947697	0.938922	1.53642	0.615313	2.17293	1.56487	1.7937	2.17293	1.60958	1.62506	1.07663	1.26754	1.64083	2.86991	0	0.871165	1.43428	0	1.74233	0	0.703215	0.710109	1.23063	0.921851	1.42022	1.25499	0.731628	1.06741	1.62506	0.754491	1.29341	2.04856	0
AUC_G	0	0.698372	1.21733	0.502994	0.798453	1.03052	0.798453	0.640174	0	1.39674	0.650023	0.762433	0	0	0.774073	0	0.729522	0.751138	0.822414	0.945929	0	0	0.469461	0	0.692647	0.692647	0.796879	0.998067	0	0	0.938922	1.31012	1.08106	0.990269	0.665378	0.960261	1.19721	1.19721	0	0.762433	0	0	0.565868	0	0	1.22765	0.499033	0.786074	2.22052
AUG_A	0.625948	0.603593	0.431138	0.345616	0.352096	0.431138	0.622108	0.408885	0.408885	0.438977	0.403677	0.455542	0.386447	0.286289	0.349909	0.343508	0.461345	1.06293	0.598604	0.905389	0.633772	0.618315	0.73641	0.637758	0.610865	0.610865	0.385684	0.695498	0.625948	0.699818	0.637758	0.345616	0.467298	0.343508	0.687016	0.391218	0.438977	0.438977	0.436332	0.452695	0.637758	0.576157	0.339369	0.375013	0.548721	0.423574	0.674675	0.349909	0.880749
AUG_U	1.38278	0.419023	1.22765	2.53763	2.60812	1.25967	1.24677	2.28386	2.11257	1.21733	2.34731	2.10964	2.16674	2.5372	2.14611	1.52258	2.15142	1.65692	1.3425	0.676927	1.32266	1.46255	2.04856	1.32266	1.82709	1.81078	1.07207	0.979745	1.39546	1.56487	1.89539	0.979745	1.90608	0.971299	1.45695	1.7937	1.25967	1.24881	2.58683	2.15142	1.82709	1.63159	1.01505	1.06516	1.77279	1.21733	1.00599	1.46962	1.67609
AUG_C	0.478319	0.539381	0	0	0	0	0	0	0	0	0	0	0.674226	0	0	0.569044	0	0	0.419023	0	0	0.469461	0	0	0	0	0.672896	0.563353	0.49225	0.531465	0	0.580777	0	0.586826	0	0	0	0	0	0	0	0	0	0	0.443198	0	0	0.569044	0
AUG_G	1.60958	2.51414	2.43466	1.34132	1.33076	2.35548	1.99613	1.44039	1.47389	2.39442	1.46255	1.63379	0.982593	1.40741	1.72016	1.73339	1.56326	1.2519	1.68221	2.16212	1.96519	1.58443	1.2519	1.95007	1.66235	1.66235	1.9922	1.77434	1.56006	1.31012	1.50228	2.18354	1.62159	2.2006	1.77434	1.92052	2.39442	2.39442	1.17774	1.63379	1.53642	1.77279	2.64072	2.61889	1.44039	2.45529	2.21793	1.74683	1.34577
ACA_A	2.19082	1.76048	1.64616	1.86632	2.01655	1.67665	1.55527	2.10284	2.10284	1.95544	2.26059	1.96233	1.90251	1.71773	1.93796	2.06105	1.84538	1.82217	1.88133	1.90132	1.32036	1.54579	1.98831	1.32866	1.79666	1.79666	1.54274	1.92599	1.92599	1.71773	1.5944	2.15345	1.78423	2.14032	1.54579	1.78842	2.04856	2.04856	1.309	1.90132	0.869671	1.13174	1.8326	2.10007	1.50898	1.97668	1.82162	1.79953	2.15294
ACA_U	0.460925	1.04756	1.17184	0.304515	0.853566	1.46962	0.779228	0.978799	0.603593	0.774665	0.938922	0.757308	1.00004	1.2686	0.742883	1.14193	0.71714	1.06516	1.05482	0.631798	1.10221	1.21879	0.921851	1.10221	1.07476	1.06516	1.07207	0.678285	0.715622	0.853566	1.01539	1.01743	1.21296	1.00866	0.819533	1.02497	0.734809	0.728474	1.61677	1.004	2.07624	0.961475	0.609031	1.2782	1.21879	0.710109	0.905389	0.944754	0.768209
ACA_C	0	0	0	0.975035	0.422867	0	0.344442	0.341656	0.362156	0	0.465154	0.357811	0	0.4475	0.364499	0.426783	0.676927	0.335329	0.329232	0.656334	0.422515	0.391218	0.478319	0.422515	0.852131	0.860325	0	0.390014	0.757308	0.434835	0.351607	0	0.456362	0	0.326687	0.348227	0	0	0.703215	0	0	0.71714	0.682852	0	0.812529	0.44012	0.34491	0.365814	0
ACA_G	0.80479	0.698372	0.774665	0.536527	0.362933	0.458011	0.998067	0.27436	0.561482	0.76186	0	0.586487	0.604673	0.351851	0.595441	0	0.521087	0.536527	0.528694	0.504495	0.982593	0.66018	0.375569	0.975035	0	0	0.996098	0.614195	0.300011	0.714613	0.80479	0.302336	0.343974	0.304698	0.998067	0.548721	0.698372	0.698372	0.294436	0.762433	1.04756	1.11433	0.528144	0	0.33009	0.358064	0.532302	0.561482	0.61681
ACU_A	1.04325	1.29341	0.670659	0.622108	0.792216	0.431138	0.777635	0	1.22666	0.877953	0.92269	0.637758	0	1.25967	0.449883	1.12421	1.07647	0.797198	0.823081	1.26754	0.633772	1.42688	1.10461	0.637758	0.763581	0.763581	1.02849	1.17365	1.78842	0.944754	1.5944	1.55527	0.467298	1.54579	1.76661	1.2519	0.438977	0.768209	0.916298	0.452695	1.73934	1.05629	1.01811	0.375013	1.20719	0.658893	1.01201	0.787295	0.645883
ACU_U	0.768209	0.598604	0.477418	0.913546	0.586826	0.629836	1.03897	0.913546	1.05629	0.608665	0.670659	0.984501	2.16674	0.465154	0.68982	1.24574	0.836663	1.24269	1.23063	0.947697	1.32266	0.375013	1.53642	1.32266	0.570966	0.565868	0.476476	0.551106	1.99352	1.40838	0.789748	0.551106	1.27072	0.546356	0.624406	0.956638	0.629836	0.546356	0.905389	0.71714	1.24574	1.49563	0.761288	0.532582	0.487517	0.473406	0.754491	1.65332	0.921851
ACU_C	0	0.770544	0.569044	0.975035	1.16289	0.739093	0	0	0	0.731628	0	0	0	0.984501	0.676927	0	0.789748	0	0	0	0	1.08337	0	0	0.603593	0.609397	0.59813	0	0	0.478319	0	0.653374	0	0.66018	0	0	0.703215	0.621346	0	0	0	0	0.853566	0.667129	0.975035	0.586826	0.862275	0	0
ACU_G	2.01198	1.19721	2.36703	1.60958	1.4971	2.35548	1.99613	3.07284	1.47389	1.79581	2.22865	2.2873	1.96519	1.16111	2.21164	1.41823	1.21587	1.87784	1.85043	1.51349	1.96519	0.914095	1.2519	1.95007	2.07794	2.07794	1.77084	1.99613	0	1.17911	1.2519	0.982593	2.16212	0.990269	1.14065	1.53642	2.39442	2.09512	2.06105	2.72298	0.698372	1.30005	1.32036	2.61889	1.18832	2.38709	1.33076	1.47389	2.22052
ACC_A	2.08649	2.01198	1.81078	1.38246	1.05629	2.26347	1.97943	1.78423	2.04443	1.67609	1.88382	1.7937	1.40526	1.39964	1.67956	1.71754	1.73892	1.70069	1.64616	2.11257	2.2182	1.37403	1.65692	2.23215	2.03622	2.03622	1.76313	1.87784	2.01198	2.02447	2.12586	1.81448	1.09036	1.90251	1.54579	2.16674	1.95544	1.8437	1.74533	1.98054	1.41724	1.70631	2.44346	1.63642	1.88623	1.97668	2.6987	2.00402	2.34866
ACC_U	0.384105	0.465581	0.429676	1.52258	2.08649	0.367404	0.755615	1.24574	1.05629	0.387332	0.782435	0.307657	0	1.55051	0	1.52258	0.386152	0	0.820417	0	0.440885	1.08337	1.38278	0.440885	0.761288	0.754491	0	0	1.32901	1.00599	0.789748	0	1.48251	0	0.728474	0.367938	0	0	0.646707	0.313749	0.507525	0.69029	0	0	0	0.473406	0	0.400805	0.419023
ACC_C	1.1958	1.19862	1.53642	1.08337	1.03368	0.862275	0.501006	0.869671	0.633772	0.931162	1.16289	1.16289	1.47104	1.09389	1.5795	0.569044	1.0935	1.56487	0.768209	1.64083	1.01404	1.56487	0.956638	1.01404	0.80479	0.812529	2.30707	1.52105	0.351607	0.341656	0.410209	1.30675	1.67333	1.62506	0.871165	0.750027	1.3425	1.49123	1.05482	1.15231	1.65692	1.15846	1.02428	1.94074	1.82819	1.17365	0.57485	0.931162	0.460925
ACC_G	0	0	0	0	0	0	0.362933	0	0	0.76186	0	0.476521	1.07192	0	0.516049	0	0.561171	0.500758	0.61681	0	0	0	0	0	0	0	0	0.399227	0	0.280741	0.312974	0.655062	0	0.304698	0.665378	0.295465	0.38093	0.419023	0.294436	0.23826	0.426783	0.300011	0	0.38093	0	0	0	0.357307	0.336442
ACG_A	1.04325	0	1.00599	0.622108	0.792216	1.50898	0	0.654217	0.654217	1.53642	1.07647	0.637758	1.54579	1.57459	1.57459	1.54579	1.61471	0	2.19488	0	0	1.54579	1.10461	0	3.05433	3.05433	1.54274	0	0	0	1.5944	0	1.09036	0	1.54579	0.782435	1.53642	1.53642	1.52716	0.633772	0	0	1.01811	1.50005	3.01796	1.48251	1.01201	3.14918	0
ACG_U	0	2.09512	1.43225	0	0	0	4.15588	0	0.84503	0	0	0.984501	0	0	0	0	1.25499	0	1.64083	3.55386	0	0	0	0	0	0	0	0	0	1.56487	0	0	0.741254	0	0	0	0	0	0	1.004	0	0	3.04515	0	0	0	3.01796	0	0
ACG_C	3.18879	2.6969	1.70713	1.95007	2.32577	2.58683	0	1.91328	1.01404	2.5607	1.55051	0.930308	2.6969	0	1.18462	0	1.18462	1.17365	0	0	5.07018	0	1.5944	5.07018	0	0	2.69159	5.07018	0	0	0	5.22699	1.67333	5.28144	0	0	2.46125	2.48538	0	0.921851	4.97076	0	0	2.66852	0	2.64072	0	0	2.53509
ACG_G	0	0	0	1.60958	0.998067	0	0	1.53642	1.57215	0	1.30005	1.52487	0	1.93518	0.967592	1.95007	0	2.81677	0	0.945929	0	1.98054	1.2519	0	0	0	0	0	3.90014	2.62025	1.87784	0	0.630619	0	1.99613	2.88078	0	0	2.06105	1.52487	0	0	0	0	0	0	0	0	1.85043
AGA_A	0.260812	0.754491	0.548721	0.388817	0.396108	0.548721	0	0.934595	0.363454	0.558697	1.07647	0.531465	0.562104	0.787295	0.524863	0.618315	0.322941	0.637758	0.548721	0.352096	0.792216	0.843156	0.552307	0.869671	0.872664	0.872664	0	0	0.569044	0.572578	0.735875	0.259212	0.467298	0.309157	0	1.20375	0.558697	0.558697	0.872664	0.576157	0.531465	0.975035	0.916298	0.461555	0.928604	0.539094	0.910811	0.393647	0.496833
AGA_U	0.768209	0.698372	0.390615	1.14193	0.586826	1.20241	0.92353	0.652533	0.938922	0.774665	0	0.820417	0	0	0.80479	0	1.004	0.994153	0	0	0.734809	0	0.768209	0.801609	1.30507	1.29341	0.857658	0.489872	0.422867	0.426783	1.0935	0.734809	0.635361	0.437084	1.31125	0.367938	0.801609	0.794699	0.646707	0.912724	1.14193	0	0.913546	0.655485	0.375013	0.774665	0.905389	1.65332	1.06367
AGA_C	1.1958	0	0.465581	0	0	0.470332	0.612341	0	0.563353	0.465581	0.775257	1.16289	0.490346	0.410209	1.18462	1.02428	0.473849	1.40838	0	0.546945	0.422515	0.426783	0	0.460925	0.68982	0.696453	0.538317	1.12671	0.895001	0.869671	0	0.435582	0	0	1.0454	0.375013	0.4475	0.451888	0.703215	1.25707	0.41423	0.386152	0	0.821082	0.375013	0.480131	0	0	0
AGA_G	2.01198	2.4443	2.71133	2.51497	2.9942	1.87368	2.66151	2.19488	2.18354	2.28558	1.95007	1.5884	2.85845	2.58024	1.61265	2.34008	2.18857	1.12671	3.08405	2.94289	1.96519	2.52069	2.50379	1.77279	1.1874	1.1874	2.78908	2.66151	2.12735	2.14384	2.02229	2.62025	2.70265	3.16886	1.99613	1.77279	2.28558	2.28558	1.76661	1.38624	1.92052	2.40009	1.98054	2.25628	2.13289	2.34369	1.99613	1.96519	2.27745
AGU_A	0.347749	0.548721	0.928604	0.777635	0	0.754491	0	0.654217	0.467298	0.768209	0.358824	0	0	0.524863	0	0.475627	0.358824	0	0	0.792216	0	0.562104	0.552307	0	0.277666	0.277666	0.342831	0.312974	0	0.449883	0.212586	0.622108	1.63554	0.562104	0	0.223553	0.768209	0.768209	0.305433	0	0	0.264072	0	0.857173	0.548721	0.808641	0	0	0.293583
AGU_U	1.02428	0.76186	0.991561	0.570966	0.782435	0.734809	1.51123	0	1.20719	0.710109	1.04325	2.46125	1.62506	1.55051	2.41437	1.40546	1.67333	1.98831	2.81286	1.18462	2.20443	2.21599	1.53642	2.20443	2.07624	2.46924	1.42943	0.88177	1.32901	1.34132	1.5795	1.32266	0	1.19205	1.45695	1.36663	0.734809	0.728474	1.81078	3.34665	2.53763	1.12172	1.30507	0.912998	1.77279	0.774665	1.29341	1.25967	1.25707
AGU_C	1.5944	0.980692	0.393953	0.609397	0.775257	1.29341	1.00201	0.956638	0	0.853566	0.516838	1.55051	0.674226	0.820417	1.5795	0.393953	1.053	1.87784	0.658465	0	0.507018	0.426783	0.797198	0.507018	0.438977	0	0	0	0.703215	0.683313	1.31267	0	0	0.480131	1.16155	1.39291	0.820417	0.828461	0	0.768209	0.552307	1.67333	0.731628	0.762433	0.443198	0.960261	0.739093	0.731628	0.921851
AGU_G	1.34132	1.90465	1.63871	2.01198	2.66151	1.37403	1.81467	2.30463	2.24593	1.74593	2.16674	0.635361	1.96519	1.29012	0.645061	1.80006	1.21587	0.751138	1.05739	1.89186	1.57215	1.08029	1.2519	1.56006	1.51123	1.51123	2.21355	2.79459	2.22865	1.68445	1.2519	1.96519	1.89186	1.80049	1.77434	1.3718	1.74593	1.74593	2.06105	0.635361	1.28035	1.30005	2.26347	1.49651	1.44039	1.56246	2.2813	2.24593	1.68221
AGC_A	1.17365	0.431138	0.377246	0.888726	1.05629	1.13174	0.518423	0.726907	0.467298	0.682852	0.645883	1.27552	1.23663	0.349909	1.18094	0	0.461345	1.15956	0.823081	0.352096	1.18832	0.343508	0.946812	1.1958	0	0	1.54274	0.894212	0.938922	0.393647	0.455542	1.55527	0.594742	1.54579	0.515262	0	0.768209	0.768209	1.01811	1.58443	1.5944	1.05629	0.872664	0	0.301796	1.11188	0.867439	0.349909	0.358824
AGC_U	1.15231	1.79581	2.14838	1.9576	1.56487	1.65332	1.38529	2.53763	1.81078	2.36703	2.81677	1.47675	0.866697	1.55051	1.20719	2.28386	1.43428	1.80755	1.23063	1.5795	1.65332	1.62506	1.97539	1.65332	0	0	0	1.88951	1.39546	1.76048	1.35385	0.734809	2.0216	0.728474	1.45695	2.73325	2.20443	2.18542	1.50898	1.25499	0.913546	1.49563	1.9576	2.55639	0.975035	1.59775	1.94012	2.44936	2.04856
AGC_C	1.1958	0.770544	0.640174	1.39291	1.03368	0.646707	1.83702	0.531465	2.17293	0.569044	0	0.465154	2.15752	2.18778	0.592311	1.70713	1.35385	0.426783	1.15231	2.18778	1.26754	1.56487	0.683313	1.26754	2.41437	2.43759	1.79439	0	0.984501	0.597899	1.40643	0	1.36909	0	1.74233	0.696453	0.615313	0.621346	0	0	0.994153	1.67333	0.731628	1.06741	2.43759	0.66018	0.739093	1.13809	1.12671
AGC_G	0.502994	1.19721	1.06516	0	0.443585	0.515262	0.665378	0.426783	0	0.465581	0.780028	0.762433	0	0.430041	0.967592	0.650023	1.04217	0.682852	0.925215	0.420413	0	0.88024	0.536527	0	2.07794	2.07794	0.664066	1.14065	0.780028	1.47389	1.07305	1.31012	0.343974	1.32036	0.665378	1.09744	0.523779	0.523779	1.37403	0.953041	0.384105	0	0.565868	0.838046	0.792216	0.537095	0.570324	0.436708	0.822414
AGG_A	1.04325	1.50898	1.20719	0.829477	0.932018	1.09744	1.46378	0.962083	0.233649	1.8437	0.569897	1.47175	1.15934	1.31216	1.57459	1.23663	1.29177	1.13885	1.75591	0.84503	1.13174	1.23663	0.73641	1.13885	1.09083	1.09083	1.32235	1.56487	1.28872	1.57459	0.797198	1.43563	0.769667	1.32496	1.273	0.722248	1.53642	1.53642	1.71806	1.4788	1.4881	1.46255	0.814487	1.36368	1.39291	1.18601	0.80961	0.740984	1.15336
AGG_U	0.614567	0.698372	1.28903	0.913546	1.38077	0.801609	1.22232	1.07476	1.20719	0.852131	1.10461	0.378654	0.812529	0.387628	0.402395	0.304515	0.669331	0.710109	0.984501	0.947697	0.944754	0.975035	1.28035	0.944754	0.652533	0.646707	1.22523	1.10221	0.82086	0.88024	0.888466	1.01743	0.784858	1.24881	0.771326	1.47175	0.88177	0.874169	0.565868	0.334665	0.609031	0.345145	0.913546	1.162	0.750027	0.852131	0.905389	1.29672	0.658465
AGG_C	0.318879	0.449484	0	0.975035	0.54724	0	0	0.281364	0.724311	0	0.82086	0.357811	1.01134	0.820417	0	1.3657	0	0.335329	0.614567	0	0	0.625948	0.531465	0	0.68982	0.696453	0.384512	0.422515	0.289559	0	0.615313	0.804152	0.885879	0.377246	0.30747	0	0	0	0	0.307284	0.331384	0.386152	0	0	1.12504	0	0	0.301258	0
AGG_G	1.87784	1.04756	1.2782	1.34132	1.1742	1.87368	0.939357	1.58161	1.96519	0.838046	1.60594	1.46622	0.982593	1.29012	1.61265	1.04004	1.70222	1.60958	0.493448	2.01798	1.68445	1.05629	1.46055	1.67149	1.48424	1.48424	0.853799	0.665378	1.37652	1.22824	1.64311	0.604673	1.558	0.848802	1.40904	1.77279	1.25707	1.25707	1.28816	1.52487	1.28035	1.50005	2.11257	1.14279	0.609397	1.7187	2.12921	1.61839	1.85043
UAA_A	1.34132	1.34132	1.50898	1.24422	1.58443	1.3718	1.55527	0.545181	0.934595	1.11739	0.461345	1.27552	2.31868	1.34965	0	1.03052	1.93765	1.91328	0.658465	2.11257	1.35808	1.32496	1.65692	1.36663	1.8326	1.8326	1.28561	1.04325	0.782435	0.899766	0.531465	1.24422	1.22666	1.23663	2.31868	0.391218	1.02428	1.22913	1.52716	2.26347	0.637758	0.950659	1.309	1.15389	1.50898	1.18601	1.30116	0.944754	0.538236
UAA_U	1.31693	0.931162	0.716127	0.913546	1.76048	1.20241	1.03897	1.52258	1.20719	0.774665	2.01198	0.984501	0	0.664506	2.41437	0.507525	0	0.994153	0.49225	0.789748	1.25967	0.696453	1.72847	1.25967	0	0	1.07207	0.489872	2.32577	0.670659	1.5795	0.88177	1.11188	0.874169	0.546356	0.597899	0.489872	0.437084	0	0.71714	0.456773	0.448688	0	0.655485	0.812529	1.2782	0	1.32266	0.768209
UAA_C	0.683313	1.19862	1.28035	1.95007	0	1.411	0.688883	2.39159	1.44862	1.39674	1.32901	0.930308	0.674226	0	1.18462	1.13809	1.89539	0.938922	1.38278	0.820417	1.44862	0	0.597899	1.44862	0.965749	0.975035	1.34579	1.69006	0	1.36663	0	1.0454	0.627497	1.05629	0.653374	1.82819	2.18778	1.98831	1.23063	0.658465	2.48538	1.50599	2.19488	1.23162	0	1.05629	2.21728	0.512139	1.69006
UAA_G	0.57485	0.465581	0.355055	0	0.499033	0	0.499033	0	0.561482	0.76186	0.557163	0.762433	0.491296	1.65873	0.967592	1.30005	0	0	1.48034	0	0	1.6976	0	0	0.831177	0.831177	0.332033	0.887171	0.975035	1.12296	1.87784	0.786074	0.945929	0.792216	0	1.44039	0.465581	0.419023	1.03052	0	0.768209	1.17004	0.565868	0.966976	1.32036	0.429676	0.570324	1.17911	1.23362
UAU_A	1.30406	0.823081	1.00599	0.848329	1.58443	0.905389	1.13111	1.30843	1.18948	1.22913	1.46792	0.797198	0.927472	1.88951	0.944754	1.23663	1.46792	1.06293	0.548721	1.26754	0.950659	0.883307	1.32554	0.956638	1.309	1.309	1.02849	0.625948	0.938922	0.524863	1.36663	0.388817	1.63554	0.386447	1.23663	1.56487	1.22913	1.22913	1.14537	1.40838	0.70862	1.15231	1.27264	1.20004	2.01198	1.23542	1.26501	1.25967	0.92269
UAU_U	0.768209	1.14279	1.43225	0.830496	0.469461	1.32266	0.755615	0.913546	0.768209	0.852131	0.853566	1.23063	1.30005	0	1.44862	0.913546	1.36909	1.10461	1.64083	0.947697	0.88177	1.39291	0.921851	0.88177	0.652533	0.646707	0.952953	0.88177	0.930308	0.782435	0.676927	1.10221	0.889505	1.09271	0.437084	0.597899	0.440885	0.437084	0.565868	1.11555	1.01505	0.407899	0.761288	0.852131	0	1.06516	0.754491	0.88177	1.31693
UAU_C	0.797198	0.980692	1.13809	1.32959	0	0.517365	1.00201	0.478319	0.921851	0.512139	0.422867	1.16289	0.539381	0	0.947697	1.02428	0.861543	1.04325	0.768209	0.49225	1.01404	0	0.478319	1.01404	0.68982	0.696453	1.19626	1.01404	0.49225	0	0	1.30675	0.501998	1.32036	1.0454	0	0.984501	0.994153	0.615313	0.512139	1.10461	0.912724	0.853566	1.06741	0	0.44012	0.862275	0.512139	0.362156
UAU_G	1.00599	1.14279	0.473406	1.09744	1.59691	1.23663	1.0888	1.15231	1.07192	1.25707	1.06367	0.953041	1.17911	1.54815	0.774073	0.780028	0.331601	0.834597	1.23362	1.13511	1.17911	1.6976	1.12671	1.17004	1.1874	1.1874	0.885421	1.59691	1.56006	2.62025	1.60958	1.47389	0.756743	1.4854	1.19768	1.44039	1.25707	1.25707	1.54579	0.847148	1.28035	1.41823	0.990269	0.838046	1.32036	1.07419	0.998067	1.17911	1.32174
UAC_A	0.695498	1.50898	1.34132	1.38246	1.05629	1.13174	1.16645	1.30843	0.934595	1.15231	0.807353	1.5944	0.687016	1.25967	1.34965	1.23663	0.880749	1.27552	1.64616	1.26754	0.792216	1.12421	0.946812	0.797198	1.22173	1.22173	1.54274	1.56487	1.04325	0.629836	0.869671	1.29606	0.817771	1.28816	1.03052	0.853566	1.15231	1.15231	1.11066	0.792216	1.06293	1.05629	1.35748	1.12504	1.3718	0.988339	1.34935	0.944754	1.21103
UAC_U	1.02428	0.419023	0.477418	0.507525	0	0.551106	0	0.456773	0.603593	0.532582	0	0	0.962997	0.465154	0.68982	0.456773	0.912724	0	0	0	1.10221	0.886395	0	1.10221	0	0	1.07207	0.551106	0.516838	0.469461	0.430771	0.734809	0.555941	0.728474	0.485649	0.434835	0.551106	0.546356	0	0	1.52258	0.747814	0	0.532582	0.443198	0.946812	0	0.88177	0
UAC_C	2.12586	1.61814	1.13809	1.62506	2.32577	1.94012	3.44442	1.91328	2.17293	1.92052	2.32577	2.32577	2.39725	1.969	2.03078	2.04856	1.29231	2.81677	1.72847	2.46125	2.53509	1.70713	3.41656	2.53509	2.41437	2.43759	1.34579	1.90132	2.73472	2.86991	2.685	2.17791	1.88249	2.2006	2.90388	2.65919	1.84594	1.86404	2.685	3.45694	1.65692	2.50999	2.27617	2.00139	1.77279	1.76048	2.2994	2.04856	3.16886
UAC_G	0.447106	0.419023	0.946812	0.447106	0.665378	0.515262	0	0.384105	0.561482	0.523779	0.975035	0	0.436708	0.387037	0	0.390014	0.994803	0	0.462608	0.378372	0	0.360098	0	0	0.415588	0.415588	0	0	0	0.393037	0.341426	0	0.945929	0	0	0.349186	0.523779	0.523779	0.374736	0	0	0	0.44012	0.523779	0.360098	0.477418	0.443585	0.393037	0
UAG_A	1.87784	1.50898	0.603593	1.03685	0.633772	0.754491	0.777635	0.817771	1.09036	1.02428	0.461345	1.27552	1.03052	1.96824	1.25967	2.20827	1.61471	1.27552	0	1.58443	1.58443	1.76661	0.828461	1.5944	1.52716	1.52716	2.05698	1.56487	0.447106	0.899766	1.1958	1.55527	0.467298	1.54579	1.03052	1.2519	1.02428	1.02428	1.14537	0.792216	1.36663	1.58443	3.05433	0.750027	2.01198	1.48251	3.03604	1.25967	0.92269
UAG_U	0.921851	0.698372	1.7187	0	0	2.20443	1.03897	0	0.704192	2.84044	1.34132	0	1.4445	0	0	0	0	0	0	0	0.734809	0	0	0.734809	1.52258	1.50898	0	2.20443	1.32901	0.670659	0.592311	2.20443	0.635361	2.18542	0.728474	0.956638	2.93923	2.9139	1.13174	0	0.652533	1.12172	0	3.19549	0	1.06516	0	0.88177	0.658465
UAG_C	0	0.898968	2.04856	0.812529	0.930308	1.29341	0	1.1958	0	0	0.664506	1.86062	0	0.615313	1.89539	0	0	1.87784	0	0	1.69006	0	1.1958	1.69006	0	0	1.79439	0	1.40643	0.683313	0.615313	0	1.43428	0	0	0	0	0	0.615313	2.30463	1.42022	1.25499	0	0	0.541686	1.32036	0	1.02428	0.724311
UAG_G	0.80479	0.698372	0	2.01198	2.39536	0	1.99613	1.92052	1.96519	0	1.67149	0.762433	1.31012	0.967592	0.774073	1.11433	1.82381	0.751138	3.70086	1.89186	0	1.6976	1.87784	0	0.692647	0.692647	0	0	1.11433	1.68445	1.40838	0	1.62159	0	1.99613	1.53642	0	0	1.03052	0.953041	0.548721	0	0	0	0.88024	0	0	0.786074	1.58608
UUA_A	0.447106	0.603593	0.754491	0	0	0.502994	0.848329	0	0	0.877953	0.403677	0.911083	0.618315	0	0.449883	0.772893	0	0.531465	1.64616	0.452695	0.352096	0	0	0.35431	0.509054	0.509054	0.440782	0.521623	0	0.449883	0.531465	0.518423	0	0.515262	0.618315	0.695498	0.512139	0.512139	0.509054	0.396108	1.1958	1.58443	0.339369	0.428587	0	0.741254	0.337337	0.726734	0.538236
UUA_U	3.29232	1.67609	1.61129	1.30507	2.81677	2.93923	1.51123	2.74064	2.34731	2.43466	2.34731	2.10964	2.16674	1.55051	2.75928	1.14193	3.34665	2.48538	1.23063	2.70771	1.46962	3.25012	2.63386	1.46962	1.52258	1.50898	2.45045	2.20443	3.98704	2.68263	2.36924	2.20443	2.54144	2.18542	1.74834	2.12586	2.93923	2.9139	1.50898	3.13749	1.7129	2.24344	2.53763	3.04333	1.62506	2.66291	2.51497	1.69571	3.07284
UUA_C	0.683313	1.61814	1.28035	2.78581	0.930308	0.862275	1.50302	1.43496	1.12671	0.731628	1.74433	0.664506	1.07876	3.28167	0.676927	2.5607	0.789748	0.782435	1.15231	1.40643	2.25341	1.56487	2.04994	2.25341	1.60958	1.62506	1.53805	1.69006	0.703215	1.36663	1.64083	1.74233	1.43428	1.76048	1.5681	1.62506	0.820417	0.828461	2.46125	0.576157	1.24269	0	1.70713	0.762433	3.25012	0.66018	1.72455	1.96977	0.84503
UUA_G	0	0.419023	0.532582	0.57485	0.798453	0	0.362933	0.384105	0.873416	0	0	0.544595	0.393037	0	0.552909	0	0.607935	0.625948	0	0	0.436708	0	0	0.433349	0.692647	0.692647	0	0	0	0	0	0	0.540531	0	0.399227	0	0	0	0	0.476521	0	0	0	0	0	0	0	0	0
UUU_A	0.521623	1.34132	1.3718	1.03685	1.18832	0.823081	1.29606	2.04443	1.76135	1.28035	2.42206	1.5944	1.12421	0.787295	1.57459	0.883307	0.645883	1.36663	0	1.35808	1.35808	0.883307	1.65692	1.36663	1.52716	1.52716	0.841493	0.782435	1.73874	1.57459	1.5944	0.848329	1.36295	0.843156	1.40526	1.34132	1.11739	1.11739	1.35748	1.90132	0.797198	0.528144	1.14537	0.900032	0.502994	1.18601	1.13851	1.83702	1.61471
UUU_U	0.768209	0.465581	0.78123	0	1.17365	0.801609	0.692647	0	0.975035	0.710109	0.586826	0.615313	0.787907	1.74433	0.603593	1.30507	2.00799	0.710109	0	1.35385	0.629836	1.39291	1.15231	0.629836	1.14193	1.13174	0.389844	0.551106	1.03368	0.586826	0.592311	1.20241	0.741254	1.19205	1.19205	0.683313	0.801609	0.794699	1.00599	1.004	1.14193	0.747814	1.14193	0.852131	1.62506	0.426066	1.13174	1.10221	0.576157
UUU_C	0.797198	0.599312	0.931162	0.812529	0.581443	0.470332	0.918511	0.597899	0	0.426783	0	0.581443	0.490346	0	0.592311	0	0	0.670659	2.30463	0	0.724311	0	0	0.724311	0	0	0.978758	1.26754	0.546945	0.597899	0.615313	0.950362	0.418332	0.960261	0.475181	0.696453	0.4475	0.451888	0	0.460925	0	0.836663	0	0.533703	0	0.528144	0	0	0.633772
UUU_G	2.01198	1.39674	0.774665	2.01198	0.998067	1.87368	0.998067	0.960261	0.907009	1.39674	0.487517	0.953041	1.42923	1.45139	0.967592	1.67149	1.45904	1.07305	1.85043	1.08106	1.12296	1.6976	0.938922	1.11433	1.03897	1.03897	1.81109	1.4971	0.433349	0.982593	0.938922	1.07192	1.26124	1.08029	0.725867	1.09744	1.52372	1.52372	1.37403	0.381217	1.92052	1.95007	1.4854	1.67609	1.98054	1.7187	1.4971	0.655062	0.925215
UUC_A	1.04325	1.50898	1.00599	0	1.05629	2.01198	1.55527	0.654217	0	1.22913	0	1.5944	2.06105	0	2.09945	1.03052	0	1.5944	0.658465	0	1.58443	1.54579	1.65692	1.5944	0	0	1.54274	1.56487	0.782435	1.57459	1.06293	2.3329	1.63554	2.31868	3.09157	0.782435	1.53642	1.53642	0	2.11257	0	1.58443	0	1.50005	0	1.18601	0	0	1.07647
UUC_U	1.53642	1.39674	1.43225	2.28386	0	1.46962	2.07794	1.82709	2.11257	2.55639	2.34731	2.46125	0	0	1.60958	1.52258	0	2.48538	2.9535	2.36924	0	2.43759	0	0	4.56773	2.26347	1.42943	1.46962	1.16289	2.34731	1.5795	0	2.22376	0	0	1.1958	2.20443	2.18542	4.52695	0	0	0	2.28386	2.13033	4.87517	2.55639	2.26347	0	1.53642
UUC_C	1.5944	0	0.853566	2.43759	1.55051	0	0	0.956638	2.53509	0	0	0	0	0	0	1.70713	2.36924	0	0	0	1.26754	0	2.39159	1.26754	0	2.43759	0.897195	0.84503	0	0	0	1.30675	0	1.32036	0	1.21879	0	0	0	0	0	2.50999	0	0	0	0	0	0	0
UUC_G	0	0.698372	0.710109	0	1.33076	0	0	0.768209	0	0	1.95007	0	1.31012	0	0	0	1.82381	0	0.740172	1.89186	0.982593	0	0	0.975035	0	0	0	0	1.95007	0	1.2519	0	0	0	0	0.960261	0	0	0	1.27072	3.84105	0	1.98054	0	0	0	1.99613	3.93037	1.23362
UUG_A	1.17365	1.00599	1.20719	0.888726	1.26754	1.13174	0.565553	2.18072	1.09036	1.15231	2.15294	0.70862	0.515262	0.899766	0.787295	1.03052	1.61471	0.637758	0.470332	1.18832	1.05629	0.883307	1.65692	1.06293	0.832998	0.832998	0.685661	0.782435	1.2519	0.899766	0.455542	0.388817	1.09036	0.386447	0.772893	0.521623	1.15231	1.15231	0.916298	0.452695	0.57978	0.576157	1.01811	1.12504	0.754491	1.27072	1.01201	2.09945	1.29177
UUG_U	0.576157	0.698372	0.859352	0.652533	0.938922	1.10221	1.13342	0	0	1.06516	0	1.09389	1.4445	0.664506	0.603593	0	0	1.49123	0.703215	0.592311	0.979745	0.696453	0	0.979745	1.24574	1.23462	0.952953	1.10221	0	0.670659	1.35385	1.10221	0	1.09271	1.09271	1.5944	1.10221	1.09271	0.905389	2.15142	1.24574	1.2237	0	0.532582	1.21879	0.608665	0	0	0
UUG_C	0.597899	0.898968	0	0.696453	0.930308	0	1.00201	0	0	0	1.55051	1.03368	0.898968	1.40643	1.18462	1.70713	1.18462	0.938922	1.97539	1.23063	0.563353	1.34132	0.797198	0.563353	0.438977	0.443198	0.59813	0.633772	1.969	1.36663	0.703215	0.653374	1.67333	0.66018	0	0	0	0	0.984501	0.658465	0.903775	0.456362	1.70713	0	1.21879	0	1.72455	0.853566	1.01404
UUG_G	1.50898	1.39674	1.70426	1.72455	0.798453	1.54579	1.45173	1.28035	2.62025	1.57134	0	1.27072	1.31012	1.10582	1.45139	1.30005	0.911903	1.12671	1.05739	0.945929	1.31012	1.13174	1.2519	1.30005	1.51123	1.51123	1.77084	1.4971	0.780028	1.12296	1.60958	1.96519	1.26124	1.98054	1.99613	1.92052	1.57134	1.57134	1.23663	1.08919	1.39674	1.77279	1.32036	2.09512	0.990269	1.84147	1.33076	0.655062	1.48034
UCA_A	1.56487	1.13174	1.88623	0.888726	0.528144	1.50898	1.55527	1.63554	1.40189	1.53642	0.92269	1.82217	0.772893	1.57459	1.79953	1.03052	0.645883	1.5944	1.31693	1.58443	1.58443	1.71754	0.552307	1.5944	2.03622	2.03622	1.76313	1.56487	0.782435	1.57459	1.91328	1.03685	1.09036	1.32496	1.03052	0.782435	1.53642	1.53642	2.44346	1.35808	0.637758	1.35808	1.01811	1.50005	1.34132	1.6943	1.01201	0	3.22941
UCA_U	1.15231	1.04756	1.07419	0	0	1.65332	0	0	0	0.532582	0.670659	0.703215	1.08337	0.581443	0.68982	0.507525	0	0.828461	0	0	0	0	0	0	0	0	1.22523	1.46962	0	0	0	0.734809	0	0	0	1.1958	0.551106	0.546356	0	0.71714	0	0	0	1.06516	0.541686	1.21733	0	0	0
UCA_C	0	2.02268	0.640174	2.08936	1.55051	0.646707	1.37777	1.5944	2.17293	1.92052	1.32901	0.664506	2.6969	1.23063	0.676927	1.70713	2.84309	0.782435	1.8437	1.23063	2.53509	1.56487	2.39159	2.53509	0	0	0	0	2.46125	0	0.984501	0.871165	1.67333	1.50898	1.74233	1.21879	1.84594	1.86404	0	1.31693	1.98831	2.15142	1.70713	0.667129	1.08337	0.754491	1.72455	3.41426	0
UCA_G	1.00599	0	0	1.1497	1.99613	0	0.998067	0.640174	0.561482	0	1.11433	0.544595	0	0.483796	0.552909	0.866697	0.729522	0.625948	0.740172	0.945929	0	0.44012	1.2519	0	1.38529	1.38529	0.569199	0.665378	0.975035	1.96519	0.751138	1.31012	1.26124	1.13174	1.33076	0.960261	0	0	0.824419	0.544595	1.53642	0.557163	1.32036	0.523779	0.88024	0	1.33076	1.31012	0
UCU_A	2.34731	2.41437	2.26347	1.94409	1.58443	3.01796	2.48843	1.96265	1.96265	1.8437	1.84538	2.39159	0	2.09945	2.36188	2.06105	3.22941	2.39159	2.0577	2.11257	3.16886	3.09157	2.48538	3.18879	1.22173	1.22173	1.54274	1.78842	2.08649	1.57459	3.18879	2.3329	1.63554	2.31868	1.85494	3.12974	2.04856	2.04856	1.52716	3.16886	3.18879	3.16886	2.44346	2.40009	3.01796	1.97668	2.42883	3.14918	2.69118
UCU_U	1.15231	0.838046	1.07419	1.14193	1.56487	0	0	1.82709	0.84503	0.852131	1.34132	0	0	0	0	0	0	0	0.615313	0	0	0	1.15231	0	0.913546	0.905389	0.714715	0.629836	0	2.34731	0	0	2.22376	0	0	0	0.734809	0.728474	1.13174	0	0	0	0	0.852131	0	1.42022	0	0	0.768209
UCU_C	0	0	0	0	0	0	0	0	0	0	0	0	0	0	0	0	0	0	0.576157	0	0	0	0	0	0	0	0.897195	0.724311	1.64083	0	0	0.653374	0	0.66018	0	0	0	0	0	0	0	0	0	0	0	0	0	0	0
UCU_G	0	0	0	0.502994	0.665378	0	0.798453	0	0.786074	0.838046	0.557163	0.953041	0	1.29012	0.967592	1.30005	0	0.938922	0.462608	1.26124	0	0	0	0	1.66235	1.66235	0.664066	0.570324	0	0	0	0.491296	0	0.495135	1.59691	0	0.698372	0.698372	1.03052	0	0	0	0.792216	0	0	0	0.798453	0	0
UCC_A	1.56487	0	1.00599	1.03685	1.26754	1.00599	1.86632	0.545181	1.09036	1.02428	1.29177	2.12586	0	1.57459	2.09945	1.23663	1.29177	2.12586	0.658465	0	1.35808	0.772893	1.65692	1.36663	1.22173	1.22173	1.02849	2.34731	1.87784	1.57459	0.911083	0	1.09036	0	1.85494	2.08649	1.02428	1.02428	1.52716	2.11257	1.91328	1.58443	1.22173	1.00004	0.754491	0.988339	1.01201	1.34965	1.07647
UCC_U	0.576157	0	0	1.52258	0	0	0	1.52258	0.704192	0	0	0	1.08337	0	0	0.913546	0	0	0.984501	1.5795	1.25967	1.21879	0.576157	1.25967	0	0	1.42943	1.10221	0	0.782435	0.676927	2.20443	0.741254	4.37084	0	0	0	0	0	0	0.913546	0.747814	0.913546	0	2.43759	0	0.754491	1.25967	0.768209
UCC_C	1.7937	2.6969	1.70713	1.62506	2.79092	1.72455	2.20443	1.5944	2.53509	1.70713	2.79092	1.55051	4.04536	2.46125	1.5795	1.02428	2.84309	1.56487	2.76555	3.28167	1.44862	2.34731	1.7937	1.44862	2.89725	2.9251	0	0	1.969	1.5944	2.10964	0	2.50999	0	1.0454	1.62506	1.64083	1.65692	2.46125	1.53642	0.994153	1.67333	2.04856	1.77901	1.21879	1.76048	2.58683	1.46326	2.53509
UCC_G	0	2.09512	1.42022	0	0	1.37403	0	0.640174	0	1.39674	0	0	0	0	0	0.780028	0	0	0	0	0	0	0	0	0	0	1.32813	0	0	0	0.536527	1.96519	0	0	0.798453	0	1.39674	1.39674	0	0	0	0	0	1.39674	0	1.43225	0	0	0
UCG_A	0	1.00599	0.754491	1.03685	2.37665	0	3.11054	0.817771	3.27108	0	1.07647	0	1.54579	0	0	0	0	1.5944	1.31693	0	0	0	1.10461	0	0	0	0	0	1.04325	3.14918	1.5944	0	0.817771	0	3.09157	3.12974	0	0	0	1.58443	0	0	0	0	0	0	0	1.04973	1.61471
UCG_U	0	0	1.07419	0	0	1.46962	0	0	0	1.42022	0	4.9225	0	0	4.82874	0	0	2.48538	0	1.5795	4.40885	0	0	4.40885	0	0	2.14414	2.20443	1.55051	0	0	2.20443	1.11188	1.45695	0	0	1.46962	1.45695	0	0	4.56773	0	0	0	0	1.42022	0	0	0
UCG_C	0	1.79794	0	0	0	0	0	0	0	0	0	0	0	4.9225	0	5.12139	0	0	0	0	0	4.69461	0	0	0	0	0	0	0	0	0	0	0	0	0	0	0	0	0	0	0	0	0	0	4.87517	0	0	0	0
UCG_G	0	1.39674	2.13033	2.68263	0.998067	2.74806	0	2.88078	0	2.79349	2.60009	0	1.96519	0	0	0	3.64761	0	2.22052	2.52248	0	0	2.50379	0	4.15588	4.15588	1.9922	1.99613	1.30005	0	1.87784	1.96519	1.89186	2.64072	0	0	2.79349	2.79349	0	1.90608	0	0	3.96108	0	0	2.86451	3.99227	2.62025	1.85043
UGA_A	1.04325	0.823081	0.335329	1.55527	1.40838	1.00599	1.13111	1.63554	1.48686	0.614567	1.61471	1.06293	0	1.04973	1.39964	1.03052	1.17433	1.27552	1.23462	1.46255	1.32036	0.687016	1.10461	1.32866	1.69685	1.69685	1.54274	1.17365	1.13809	1.14516	0.956638	1.16645	1.45381	1.37403	0.927472	1.04325	0.614567	0.614567	1.52716	1.18832	1.27552	1.40838	1.8326	0.66669	0.670659	0.658893	1.93202	1.39964	0.807353
UGA_U	1.15231	1.14279	1.90967	0.456773	0.521623	0.979745	1.13342	0.456773	0.384105	1.2782	0.938922	0.546945	1.85721	1.55051	0.536527	1.52258	1.36909	0.497076	1.84594	1.0935	1.10221	2.16674	1.15231	1.10221	1.01505	1.00599	0.714715	1.10221	2.11434	1.28035	0.947697	1.10221	0.49417	0.971299	0.437084	1.06293	1.32266	1.31125	1.13174	0.627497	0.913546	0.997085	1.37032	1.42022	2.16674	0.946812	1.23462	1.46962	1.15231
UGA_C	0.398599	1.47104	1.13809	0.975035	1.55051	1.1497	1.00201	0.956638	1.38278	1.02428	0.465154	1.55051	0.770544	0.546945	1.053	0.569044	0.430771	1.40838	1.15231	0.757308	0.84503	0.521623	1.1958	0.84503	0.536527	0.541686	0	1.26754	0.4475	0.869671	0.984501	0.653374	1.11555	0.586826	1.5681	1.08337	0.984501	0.994153	1.23063	1.72847	0.994153	1.11555	0	0.593003	0.541686	1.17365	0	0.569044	0.84503
UGA_G	1.34132	0.76186	0.946812	0.80479	0.443585	0.916022	0.725867	0.768209	0.714613	1.25707	0.780028	0.847148	1.68445	0.860081	0.860081	0.866697	0.994803	0.751138	0	0.58211	0.655062	0.88024	0.625948	0.650023	0.461765	0.461765	1.32813	0.499033	0.354558	0.714613	1.12671	0.982593	0.840826	0.88024	1.19768	0.853566	1.25707	1.25707	0	0.476521	0.768209	0.433349	0.396108	1.39674	0.88024	1.43225	0.362933	0.436708	1.23362
UGU_A	0.894212	0	0.502994	1.55527	1.18832	1.00599	1.03685	0.817771	1.45381	0.614567	1.07647	1.1958	1.18907	1.12471	1.74954	0.951253	1.21103	1.1958	1.23462	2.11257	0.792216	1.23663	1.10461	0.797198	1.11066	1.11066	1.23419	1.56487	1.34132	0.899766	1.77155	1.24422	1.09036	1.23663	1.15934	1.56487	0.614567	0.614567	1.38833	1.18832	0.797198	1.44039	1.52716	0.500018	1.20719	0.988339	1.51802	2.09945	1.61471
UGU_U	0.658465	1.67609	1.43225	0.913546	1.76048	0.734809	1.38529	1.14193	0.469461	1.70426	0.782435	1.23063	0.333345	0.664506	0.536527	0.351364	0	1.24269	0	0	1.10221	0.487517	1.53642	1.10221	0.830496	0.823081	0.857658	0.734809	0	0.670659	0.526498	0.88177	0.49417	0.874169	1.09271	0.797198	1.76354	1.74834	0.823081	0.627497	1.14193	1.2237	0	0.710109	0.975035	0.710109	0	0	0
UGU_C	0.683313	0	0	0	0	0	0.612341	0	0	0	0.775257	0	1.24472	0.351607	0	0.787907	0.592311	0	1.15231	0	0.633772	0	0	0.633772	0.438977	0.443198	0	0	1.40643	1.36663	0	0	1.11555	0	0.653374	0	0	0	0.4475	0	0.621346	0.456362	0	0.889505	0.487517	0	0	0	0.633772
UGU_G	1.72455	2.51414	2.13033	1.20719	0.998067	2.06105	0.887171	1.92052	1.74683	1.67609	1.30005	1.42956	1.20935	1.65873	1.29012	1.80006	1.82381	1.40838	1.38782	1.26124	1.47389	1.98054	1.2519	1.46255	1.51123	1.51123	1.59376	1.33076	1.11433	1.12296	1.2519	1.57215	1.26124	1.58443	0.998067	1.28035	1.67609	1.67609	1.12421	1.90608	1.44039	0.709116	1.98054	2.09512	1.18832	2.14838	1.99613	1.31012	1.38782
UGC_A	2.08649	1.50898	1.20719	0	1.05629	1.20719	0.777635	1.09036	0	1.22913	0.807353	1.5944	3.09157	0.629836	1.57459	1.54579	1.61471	1.27552	0	1.05629	1.90132	1.54579	1.10461	1.91328	1.52716	1.52716	0.881564	0.782435	2.34731	2.51934	1.06293	1.86632	1.63554	1.85494	0.772893	1.04325	1.22913	1.22913	1.52716	1.35808	1.91328	1.05629	1.22173	1.20004	1.20719	0.741254	1.21441	1.57459	1.07647
UGC_U	0	1.04756	0.859352	0	0.782435	0	1.03897	0	0	0.852131	1.17365	0.820417	0	1.86062	0	2.28386	0	0.994153	1.23063	1.5795	0	0	0	0	1.14193	1.13174	0	0.551106	0	0	0	0	0	0	1.09271	0	0.88177	0.874169	0.754491	0.71714	0	0	0.913546	0.852131	0.975035	1.06516	0.905389	0	0
UGC_C	1.5944	1.34845	2.04856	4.87517	2.32577	2.06946	2.75553	3.18879	5.07018	2.04856	2.32577	1.55051	0	1.969	2.36924	0	2.36924	1.87784	2.30463	1.64083	2.02807	1.17365	3.18879	2.02807	1.20719	1.21879	3.0761	2.53509	1.23063	0.956638	3.28167	2.0908	2.50999	2.11257	2.61349	3.25012	1.969	1.98831	1.64083	1.97539	0.994153	3.34665	2.04856	2.13481	0.975035	2.64072	2.06946	2.5607	3.38012
UGC_G	0	0	0	0	0	0.824419	0	0	0	0	0	0	0	0	0	0	0	0	0.925215	0	0	0.990269	0	0	0	0	0.569199	0.499033	0	0	0	0	0	0	0	0	0	0	0	0	0.768209	0	0	0	0.792216	0	0	0	0
UGG_A	1.42261	1.00599	1.64616	1.55527	1.40838	1.76048	1.03685	1.81727	1.25811	1.53642	1.07647	1.15956	1.80342	0.572578	1.04973	0.843156	1.93765	1.27552	1.31693	1.32036	1.05629	0.687016	1.84102	1.06293	1.22173	1.22173	1.54274	1.04325	1.17365	1.39964	1.5944	1.19636	1.96265	1.03052	1.12421	1.04325	1.53642	1.53642	1.27264	1.26754	1.15956	1.26754	1.01811	1.50005	0.670659	1.72959	0.82801	1.57459	1.4353
UGG_U	0.419023	1.04756	0.78123	0.456773	0.521623	0.734809	1.03897	0	0.975035	0.710109	0.521623	0.895001	0.361124	0.422867	1.20719	0.415248	0.501998	0.994153	0.984501	0.789748	0.734809	0	0.512139	0.734809	1.21806	1.20719	0.357357	0.734809	0.581443	0.521623	0.592311	0.678285	0.444753	1.09271	1.5894	0.531465	0.734809	0.728474	1.13174	1.004	0.830496	0.598251	1.14193	0.608665	0	0.710109	1.23462	0	1.02428
UGG_C	0.869671	0.898968	0	0.975035	1.03368	0.431138	0.918511	1.06293	0.780028	0.426783	0.516838	0.422867	0.898968	2.2375	0.394874	1.39674	0.473849	0.469461	0.921851	1.23063	0.422515	2.08649	0.531465	0.422515	0.965749	0.975035	0.897195	0.84503	1.23063	1.06293	0.615313	0.804152	0.501998	0.44012	0.475181	1.08337	0.410209	0.41423	0.410209	0.460925	0.451888	0.669331	1.28035	0.762433	2.16674	0.44012	1.411	1.02428	0.563353
UGG_G	1.09744	1.04756	1.162	0.80479	0.887171	0.687016	0.998067	0.853566	0.907009	1.04756	1.73339	1.38624	0.655062	1.05555	1.29012	1.41823	0.729522	1.12671	0.740172	0.630619	1.63765	1.32036	0.834597	1.62506	0.554118	0.554118	0.996098	1.33076	0.975035	0.873416	0.938922	1.20935	0.756743	1.32036	0.725867	1.28035	1.04756	1.04756	1.03052	1.14365	1.39674	1.30005	0.66018	0.897907	1.32036	0.716127	0.725867	1.17911	0.822414
CAA_A	0.988339	1.59775	1.50898	1.38246	1.69006	1.6976	1.55527	1.53933	1.34692	1.92052	1.50706	1.11608	1.20228	1.18094	1.41713	1.54579	1.73892	1.17482	1.93666	1.33426	1.05629	1.273	1.80755	1.06293	0.916298	0.916298	1.54274	1.95609	1.10461	1.25967	1.06293	1.86632	1.30843	1.85494	1.45486	1.2519	1.87784	1.80755	1.22173	1.05629	0.981167	0.905389	1.35748	2.00007	1.24269	1.74413	1.34935	1.67956	1.07647
CAA_U	0.970369	0.246484	0.268548	1.52258	0.625948	0.275553	0.259743	0.80607	0.994153	0.266291	0.625948	0.246125	0.962997	0.872164	0.241437	1.14193	0.386152	0.261619	1.73735	0.498788	0.587847	1.1471	0.419023	0.587847	1.37032	1.35808	0.306306	0.275553	0.27362	0.312974	0.947697	0	1.48251	0	0.771326	0.956638	0.244936	0.257109	0.905389	0.278888	1.05409	0.640984	0.761288	0.284044	1.1471	0	0.754491	0.587847	1.22913
CAA_C	1.00699	0.951848	0.640174	0.270843	0.310103	0.646707	0.688883	0.281364	0.596492	0.640174	0.620205	1.39546	1.19862	1.23063	1.42155	0.640174	0.728998	1.23542	0	0.777238	0.676024	0.828461	1.30451	0.676024	0.965749	0.975035	1.15354	0.633772	1.4478	1.27552	1.31267	1.39386	0.669331	1.40838	0.61494	0.650023	0.546945	0.584796	1.31267	1.53642	0.764733	1.43428	0.569044	0.711604	0.860325	0.932018	0.57485	0.682852	1.01404
CAA_G	1.05893	0.985937	1.33145	0.670659	1.0646	1.03052	1.24758	1.12972	0.924793	0.785668	1.04004	1.14365	0.655062	0.725694	0.774073	0.487517	0.841756	1.18601	0.217698	1.19486	1.57215	0.699014	0.341426	1.56006	0.831177	0.831177	0.853799	0.74855	1.1471	1.0481	0.751138	0.52405	0.504495	0.528144	0.939357	1.02428	0.931162	0.985937	0.549613	1.05893	1.18186	1.11433	1.1003	0.558697	0.699014	1.011	1.10896	0.786074	0.740172
CAU_A	2.08649	1.72455	1.50898	2.07369	2.11257	1.34132	1.03685	1.30843	0.817771	1.02428	1.93765	1.06293	1.76661	1.57459	0.629836	1.93223	1.07647	1.06293	0.658465	1.05629	1.35808	1.93223	1.32554	1.36663	0.763581	0.763581	1.76313	1.78842	1.87784	2.24941	1.82217	1.72808	1.63554	1.93223	1.03052	1.34132	1.02428	1.02428	1.52716	1.05629	1.77155	1.81078	1.8326	1.50005	1.50898	0.988339	1.51802	1.57459	2.42206
CAU_U	0.768209	1.19721	1.07419	1.52258	1.56487	1.46962	2.77059	1.82709	2.11257	1.42022	0.938922	1.64083	0.61907	0	1.9315	0	1.67333	1.65692	1.969	0	0.629836	0	0.921851	0.629836	2.28386	2.26347	0.612613	1.25967	0.930308	0.670659	1.35385	1.46962	1.11188	1.63907	2.9139	2.04994	1.46962	1.45695	1.6976	1.67333	1.01505	1.28197	0	1.06516	0.487517	1.42022	0	2.20443	0
CAU_C	0.797198	0.770544	0.640174	0	0	1.1497	0	0.956638	1.26754	1.70713	0.930308	0.775257	0.770544	1.23063	0.947697	0.640174	1.5795	0.782435	1.8437	3.28167	1.44862	1.17365	0.956638	1.44862	0.603593	0.609397	1.53805	0.724311	0	0.683313	0	0.580777	1.25499	0	0	0.696453	1.64083	1.65692	0.615313	0.768209	0.552307	0	2.04856	0.667129	0.975035	1.76048	2.58683	0	0
CAU_G	0	0	0.532582	0	0	0	0	0	0	0	0	0.635361	0.561482	0.967592	0.774073	0.975035	0	0.625948	0	0	0.561482	0.495135	0.751138	0.557163	0.519486	0.519486	0	0	0.780028	0	0.536527	0	0	0	0	0	0	0	0	0.635361	0.426783	0.557163	0	0.523779	0.792216	0	0	0	0.925215
CAC_A	1.2519	2.41437	2.01198	1.86632	1.90132	1.81078	1.77745	2.04443	2.0816	2.5607	1.4353	2.27771	2.20827	1.04973	1.96824	1.03052	1.79412	2.27771	1.82907	1.90132	1.35808	0.927472	2.07115	1.36663	1.69685	1.69685	2.31411	1.87784	1.391	1.57459	1.82217	2.48843	2.18072	2.06105	1.76661	1.95609	2.5607	2.5607	1.35748	1.98054	1.91328	1.18832	1.69685	2.00007	1.00599	2.37201	1.89752	1.39964	2.58353
CAC_U	0	0.838046	0.716127	0.456773	0.938922	0.88177	0	0	0.384105	0	1.04325	0	0.61907	2.06735	0	2.0301	0.557776	0	0	0.947697	1.25967	2.43759	0.576157	1.25967	0.507525	0.502994	0	0.88177	1.03368	1.56487	0.676927	0	0.988339	0	0	0.597899	0	0	1.00599	0.627497	0.913546	1.68258	1.01505	0.710109	2.16674	0.852131	1.13174	0.979745	0
CAC_C	2.86991	0	0.853566	1.46255	0.930308	1.03473	2.36188	1.7937	1.38278	0.853566	1.55051	1.32901	0.770544	1.09389	1.18462	1.13809	1.5795	1.34132	1.02428	0.984501	0.724311	0.938922	0.597899	0.724311	1.60958	1.62506	0	1.01404	1.09389	0.797198	1.40643	1.0454	0.557776	1.76048	2.24014	1.21879	0.820417	0.828461	1.64083	1.15231	0.994153	1.25499	1.13809	0.889505	1.08337	0	0.646707	1.70713	1.01404
CAC_G	0	0	0	0	0	0	0	0	0	0	0	0	0	0	0.483796	0	0	0	0.822414	0	0.561482	0	0.469461	0.557163	0	0	0.996098	0	0.433349	0	0	0	0	0	0	0	0	0	0	0	0	0	0	0	0	0	0	0	0
CAG_A	0.938922	0	0.502994	0.444363	0.396108	0	0.691231	0	0.545181	0.438977	0	1.27552	1.03052	0.787295	1.57459	0.343508	0.880749	1.06293	0.548721	0.396108	0.950659	0.618315	0.368205	0.956638	0	0	0.617095	0	1.13809	0.944754	0.57978	0.777635	0.545181	0.343508	0.772893	0.853566	0.438977	0.438977	0.436332	1.05629	1.15956	1.05629	0.610865	0	0.670659	0	0.607207	0.393647	1.21103
CAG_U	1.38278	1.19721	2.14838	1.30507	0.586826	1.88951	1.84706	0	0.704192	1.21733	0	1.47675	0	1.16289	1.81078	1.01505	1.36909	1.10461	1.64083	1.18462	0.88177	0.975035	0.512139	0.88177	0.761288	0.754491	0.857658	0.629836	0.845735	1.40838	2.15386	0.551106	0	0.971299	1.63907	2.17418	1.25967	1.24881	0.646707	1.25499	0.415248	1.49563	0.913546	1.42022	1.08337	1.42022	0.905389	0.551106	1.72847
CAG_C	0	0.770544	0	0	0	0.739093	0.612341	0.683313	0.84503	0.731628	0	0.930308	1.79794	0	0.592311	0	0.861543	1.56487	0.768209	0.615313	0.507018	0.469461	0	0.507018	0	0	0.538317	0.724311	0.4475	0.478319	0	0.653374	0	0.586826	0.653374	0	0.703215	0.710109	0	0.768209	0.451888	0	0.512139	0	0	0.88024	0.517365	0	0
CAG_G	1.60958	2.39442	1.42022	2.2994	2.9942	1.76661	0.887171	3.29232	1.96519	1.79581	3.90014	0.381217	1.31012	1.93518	0	2.60009	0.994803	0.417299	1.23362	1.89186	1.57215	1.98054	2.92109	1.56006	3.46324	3.46324	1.9922	2.85162	1.41823	1.17911	1.3657	1.96519	3.1531	2.2006	0.998067	1.04756	1.79581	1.79581	2.94436	0.953041	1.74593	1.30005	1.98054	2.79349	2.2006	2.14838	1.99613	2.94778	0.925215
CUA_A	0	1.00599	1.00599	0.444363	0.792216	1.00599	1.03685	0.654217	0.934595	0.682852	0.403677	0.531465	1.54579	1.18094	0	0.927472	0	0.531465	0.411541	0.452695	0	0.843156	0.946812	0	0	0	1.54274	0.938922	0.447106	0.449883	0.70862	1.03685	0.545181	1.03052	1.15934	0.782435	0.682852	0.921851	0.436332	0.792216	0.531465	0	0	1.33338	0.862275	0.808641	0	0	0.293583
CUA_U	1.31693	1.39674	1.90967	3.26266	2.34731	1.95949	0.692647	1.82709	2.41437	1.89362	2.93413	3.28167	0	0	3.86299	0.913546	2.2311	3.31384	1.23063	2.03078	1.76354	0.886395	2.63386	1.76354	0.913546	0.905389	1.07207	1.76354	1.32901	0.670659	1.053	1.10221	2.22376	1.09271	0.546356	1.1958	1.95949	1.74834	0.646707	2.50999	1.52258	1.68258	3.04515	1.42022	0.696453	1.54933	3.01796	2.64531	2.51414
CUA_C	2.73325	1.79794	1.13809	0.696453	1.16289	1.1497	2.75553	1.91328	0.724311	1.13809	1.16289	0.775257	2.6969	1.84594	0.947697	2.04856	2.63249	0.782435	2.88078	2.10964	1.01404	1.70713	0.683313	1.01404	3.86299	3.90014	1.34579	1.52105	2.81286	3.41656	2.73472	2.17791	1.67333	2.2006	1.96012	2.43759	1.09389	0.994153	2.81286	1.15231	1.24269	1.88249	1.70713	1.18601	1.39291	1.44039	1.72455	1.02428	1.8437
CUA_G	0.57485	0	0	0	0	0	0	0	0	0.465581	0	0	0	0.967592	0	0.390014	0	0	0	0	1.57215	0.720196	0	1.56006	0	0	0	0	0	0	0	0	0	0	0.499033	0	0.465581	0.419023	0.588871	0	0.960261	0.975035	0	0	1.13174	0.390615	0	0.786074	0
CUU_A	1.87784	0	0	1.86632	1.26754	0	0	1.63554	0.654217	0	0.645883	1.5944	1.03052	0	0	1.03052	2.15294	1.5944	0	0.792216	1.81078	0	0.946812	1.82217	0.763581	0.763581	0	0	0	1.04973	1.06293	0	0.654217	0	0.772893	1.87784	0	0	0.763581	1.05629	0.797198	1.58443	1.52716	0	1.50898	0	1.51802	1.04973	1.07647
CUU_U	0.921851	3.14267	3.22257	1.82709	0.938922	4.40885	2.49353	2.28386	2.53509	2.84044	3.75569	2.46125	2.16674	4.65154	4.82874	1.52258	1.67333	2.48538	1.64083	3.55386	1.25967	4.87517	1.31693	1.25967	2.28386	2.26347	4.28829	4.40885	2.79092	2.34731	3.15899	4.40885	3.55802	4.37084	2.18542	0.956638	3.52708	3.49668	2.26347	1.67333	1.14193	1.12172	2.28386	3.19549	2.43759	3.40852	2.26347	2.20443	3.07284
CUU_C	0.956638	1.34845	1.28035	0	0.930308	0	0	0	1.01404	1.70713	0	0	0	0	0	1.70713	0	0	1.53642	0	0.724311	0	0	0.724311	0	0	0	0	0.984501	0	0	0	0	0	0	0.975035	0.984501	0.994153	0	0	1.24269	1.25499	0	1.33426	0	1.05629	0	0	0
CUU_G	0	0	0	0	0.798453	0	1.59691	0	0	0	0	0	0.655062	0	0	0	0	0	1.23362	0	0	0	1.60958	0	1.03897	1.03897	0	0	0.780028	0.655062	0	0	0	0	0.998067	0	0	0	1.03052	1.27072	0.960261	0	0	0	0	0	0	0.655062	0
CUC_A	0	3.01796	3.01796	1.03685	0.528144	3.01796	0	1.30843	0	3.07284	1.29177	2.39159	0	2.36188	2.09945	2.06105	1.61471	2.39159	2.19488	1.58443	0	2.31868	0.828461	0	3.05433	3.05433	1.02849	0.782435	1.56487	0.524863	1.06293	1.03685	1.30843	1.03052	0	0	2.04856	2.04856	2.03622	1.58443	1.5944	1.58443	1.01811	3.00011	2.26347	2.96502	1.01201	0	1.07647
CUC_U	0	0	0	2.28386	2.34731	0	2.07794	0.913546	1.40838	0	1.87784	0	0	0	0	1.52258	0	0	0	0	0	0	2.30463	0	0	0	2.85886	2.20443	0	2.34731	1.5795	2.93923	0.889505	2.9139	0	2.39159	1.46962	1.45695	1.50898	0	0	0	0	0	0	0	0	1.46962	1.53642
CUC_C	4.78319	0	0	0.812529	0.775257	0	2.75553	1.91328	1.69006	0	0.930308	1.16289	5.39381	1.23063	1.5795	0	2.36924	1.17365	1.53642	2.46125	5.07018	1.17365	1.1958	5.07018	0	0	0	1.26754	1.23063	0.797198	1.64083	0	2.00799	0	5.22699	2.43759	0	0	0	2.30463	2.48538	2.50999	3.41426	0	1.21879	0	3.4491	3.41426	1.69006
CUC_G	0	0	0	0	0.665378	0	0	0	1.31012	0	0	0	0	0	0	0	0	0	0	0	0	0	0	0	0	0	0	0	0.975035	0.655062	0	0	0	0	0	0	0	0	0	0	0	0	0	0	0	0	0	0	0
CUG_A	0.894212	0	0	0.444363	0	0	0.777635	0.363454	0.363454	0	0.461345	0.398599	0	0	0.699818	0	1.07647	0.455542	0	0.528144	0.704192	0	0.41423	0.70862	0	0	0	0	0.447106	0.393647	0	0.622108	0.363454	0.772893	0.441653	0	0	0	0	0.396108	1.27552	0.452695	0.763581	0	0	0	0.759009	0	0
CUG_U	1.31693	1.67609	0.537095	2.61013	1.17365	0.551106	1.03897	2.0301	1.87784	0	0.670659	1.84594	2.60009	2.11434	1.60958	3.55268	1.67333	1.42022	2.10964	0.789748	1.95949	2.43759	1.72847	1.95949	1.82709	1.81078	0	0	2.65802	2.34731	2.36924	0	1.97668	0	1.24881	0	0	0	2.0577	0.627497	0.913546	1.92295	0	0.532582	1.95007	0.532582	0	1.46962	1.53642
CUG_C	0.683313	1.07876	2.5607	0.696453	2.32577	2.58683	1.37777	1.06293	1.12671	2.92651	1.32901	0.581443	0	0.895001	0.526498	0	0.789748	0.670659	0	0.820417	0.563353	0.782435	1.1958	0.563353	0.965749	0.975035	3.58878	2.89725	0	0.597899	2.46125	2.0908	1.11555	2.64072	2.24014	4.87517	2.81286	2.84044	0.895001	1.72847	0.994153	0	1.28035	2.66852	0.975035	2.64072	1.29341	1.70713	1.69006
CUG_G	1.1497	1.67609	1.59775	0.57485	0.998067	1.54579	0.998067	0.853566	0.873416	1.79581	1.67149	1.42956	1.57215	1.40741	1.29012	0.866697	0.607935	1.60958	2.11478	1.89186	0.873416	1.32036	0.938922	0.866697	1.66235	1.66235	1.32813	1.71097	1.11433	0.982593	0	1.57215	0.840826	0.990269	0.570324	0	1.79581	1.79581	1.49894	1.42956	0.768209	1.67149	1.98054	1.57134	1.58443	1.61129	1.99613	1.31012	1.23362
CCA_A	1.17365	1.00599	0.754491	0.848329	0.528144	0.928604	0.777635	0.817771	0.700946	0.682852	0.92269	0.455542	1.03052	0.484489	0.899766	0.562104	0.248416	0.490583	0.759767	0.84503	0.84503	0.475627	1.01964	0.850345	0.678739	0.678739	0.685661	0.782435	0.722248	0.629836	0.562728	0.345616	0.981325	0.309157	0.966117	0.73641	0.921851	0.682852	0.469896	0.633772	0.57978	0.84503	1.01811	0.500018	0.646707	0.593003	1.01201	1.25967	0.692017
CCA_U	0.864235	0.465581	0.716127	0.830496	0.391218	0.339142	0.519486	0.380644	0.603593	0.473406	0.335329	0.351607	0	0.715622	0.34491	0.415248	0.386152	0.382366	0.378654	0	0.587847	0.750027	0.709116	0.587847	0.761288	0.754491	0	0.734809	0.715622	0.938922	1.11494	1.46962	0	1.31125	0.546356	0.562728	0.440885	0.485649	0.348227	0.334665	1.24574	0.897377	0	0.710109	1.04468	0.426066	0	0	0.658465
CCA_C	1.1958	1.19862	2.13391	2.21599	3.10103	1.59189	2.06665	2.39159	2.89725	1.70713	2.32577	1.99352	1.79794	2.27193	2.03078	2.32791	1.82249	2.16674	2.48191	2.62534	1.69006	2.16674	1.83969	1.69006	2.14611	2.16674	2.39252	2.11257	1.51462	1.5944	1.4478	1.74233	3.01199	1.58443	1.96012	1.72065	1.47675	1.65692	2.65058	1.53642	1.35566	1.33866	2.13391	2.22376	1.74113	2.11257	2.15569	2.38998	1.81078
CCA_G	0.754491	1.39674	0.710109	0.365814	0.332689	1.26834	0.998067	0.640174	0.280741	1.39674	0.557163	1.36149	1.31012	0.893161	0.829364	1.06367	1.68351	1.1556	0.569363	0.756743	1.0481	0.914095	0.577798	1.04004	0.692647	0.692647	1.32813	0.665378	1.20004	1.0481	1.10461	0.873416	0.378372	1.18832	0.74855	1.12972	1.25707	1.39674	0.951253	1.52487	1.04756	1.04004	0.990269	1.04756	0.848802	1.28903	0.998067	0.52405	1.05739
CCU_A	0.625948	1.50898	1.00599	0	0.452695	1.00599	0	0	0	0.768209	0	0	0.441653	1.57459	0	1.23663	0.538236	0	1.31693	0	0.528144	1.54579	0	0.531465	0.610865	0.610865	0.771369	1.56487	0.447106	0.449883	0.911083	1.03685	0.934595	1.03052	0	0.782435	0.768209	0.768209	0.763581	0	1.06293	1.26754	0	1.00004	1.50898	1.48251	0	0	1.07647
CCU_U	1.8437	1.04756	1.43225	1.30507	0.670659	1.46962	2.07794	1.9576	0.84503	2.13033	0.938922	0	2.47628	0	0	0	1.67333	0	0.984501	4.73849	2.20443	0	1.31693	2.20443	0.913546	0.905389	2.14414	0	0.664506	0	1.35385	1.46962	0.635361	1.45695	2.9139	2.39159	1.10221	1.09271	0.565868	1.67333	0	0	4.56773	1.42022	2.43759	1.06516	4.52695	2.20443	0.768209
CCU_C	0	0	0	1.39291	1.32901	0	1.37777	0.683313	1.01404	1.28035	1.86062	3.10103	0	0	2.36924	1.02428	0	2.34731	0	0	0	0	1.36663	0	0	0	1.34579	2.53509	0.703215	2.04994	0.703215	1.74233	0.71714	1.76048	0	1.21879	2.46125	2.48538	1.23063	1.53642	1.65692	1.004	0	0	0	0	0	1.28035	0.84503
CCU_G	1.60958	1.04756	1.42022	1.72455	1.71097	1.37403	0.998067	1.64616	2.35822	0	1.56006	1.27072	1.12296	1.93518	1.93518	1.56006	1.82381	1.87784	1.48034	0	1.31012	1.98054	1.60958	1.30005	2.49353	2.49353	0	0	2.22865	1.68445	1.07305	0	1.62159	0	1.33076	0	0	0	1.54579	1.27072	1.28035	1.56006	0	1.39674	0	1.07419	0	0.982593	1.23362
CCC_A	0.521623	0.754491	1.34132	0.888726	0.950659	0.754491	1.55527	0.934595	1.40189	0.682852	0.880749	0.70862	0.927472	1.04973	0.858867	1.54579	0.880749	0.869671	1.09744	1.44039	1.05629	1.23663	0.41423	1.06293	0.916298	1.01811	0	0.625948	0.521623	0.524863	0.911083	0	0.408885	0	1.76661	0	0.614567	0.614567	0.305433	0.576157	0.956638	0.950659	0.436332	1.20004	1.34132	0.741254	0.433719	1.04973	0.461345
CCC_U	0.768209	1.04756	0.954836	1.30507	1.40838	1.10221	1.38529	1.30507	0.603593	0.946812	1.28035	1.09389	2.16674	0.516838	0.877953	0.761288	1.82545	0.903775	1.09389	0.861543	0.489872	0.487517	1.72847	0.489872	1.37032	1.50898	1.42943	0.88177	2.32577	1.56487	2.70771	1.76354	1.66782	1.74834	0.624406	2.39159	1.32266	1.31125	2.26347	0.912724	0.456773	0.897377	1.30507	0.852131	0	1.06516	1.29341	0.734809	2.63386
CCC_C	1.5944	2.02268	1.13809	0.696453	0.930308	1.94012	0.918511	0.683313	0.724311	1.70713	0.845735	1.03368	1.07876	1.09389	1.29231	1.70713	1.29231	1.28035	1.02428	1.3425	1.69006	0.938922	0.597899	1.69006	1.44862	1.08337	0.897195	0	0.820417	0.797198	0.703215	0	1.25499	0	1.49343	0.812529	1.47675	1.49123	1.47675	1.25707	1.49123	1.50599	1.46326	1.60111	1.08337	1.98054	1.47819	0	0.724311
CCC_G	1.34132	0.523779	0.473406	1.1497	0.798453	0.515262	0	1.09744	1.12296	0.931162	1.06367	1.27072	0	1.29012	1.05555	0	0.331601	1.02428	0.822414	0.343974	0.873416	1.18832	1.40838	0.866697	0.415588	0.461765	1.9922	2.39536	0.650023	1.31012	0	2.35822	0.945929	2.37665	0	1.28035	0.838046	0.838046	0.41221	1.38624	1.15231	0.780028	1.13174	0.419023	1.32036	0.537095	1.14065	1.96519	0.528694
CCG_A	0	0	0	0	0	0	2.07369	0	0	0.614567	0	0	0	1.04973	0	0	0.807353	0.531465	0.658465	0	0	0	0	0	0	0	0	0.521623	0	0	1.5944	0.518423	0	0.618315	0	0	0.614567	0.614567	0	0	0	0	0	0	0	0	0	0	1.07647
CCG_U	2.30463	2.79349	2.86451	4.56773	4.69461	1.46962	0	3.04515	4.22515	2.55639	4.69461	2.9535	0	0	2.41437	2.28386	0	2.48538	1.969	2.36924	2.20443	1.62506	3.07284	2.20443	0	0	1.71532	2.20443	0	1.56487	0	1.46962	4.44753	1.74834	0	3.18879	2.64531	2.62251	0	3.01199	2.74064	2.99126	1.52258	3.19549	2.43759	2.84044	1.50898	3.30664	0
CCG_C	2.39159	1.79794	1.70713	0	0	3.4491	0	1.5944	0	1.02428	0	0.930308	1.79794	3.28167	0.789748	2.5607	1.18462	0.782435	0	0	2.53509	3.12974	1.5944	2.53509	4.82874	4.87517	2.15327	0.84503	2.46125	1.5944	2.46125	1.74233	0	1.05629	1.74233	0	0.984501	0.994153	2.46125	1.8437	0.994153	1.67333	1.70713	1.33426	2.43759	1.76048	1.72455	0	1.69006
CCG_G	0	0	0	0	0	0	1.33076	0	0	0	0	0.762433	2.62025	0	1.29012	0	1.82381	0.625948	1.48034	1.89186	0	0	0	0	0	0	0.796879	0.665378	1.95007	1.31012	0	0.655062	0	0.792216	2.66151	1.28035	0	0	2.06105	0	0.768209	0	1.32036	0	0	0	1.33076	0.982593	1.23362
CGA_A	0	0	0	0	0	0	0	0	0	0	0.807353	1.5944	1.23663	0	1.04973	0	0.807353	0	0	0	0	1.54579	0	0	1.52716	1.52716	0.771369	1.87784	3.12974	1.57459	1.5944	0	1.30843	0	0	0.782435	0	0	0	1.05629	3.18879	0	0	0	1.50898	0	0	0	1.61471
CGA_U	0	2.09512	0	3.04515	1.87784	0	1.38529	1.14193	2.11257	2.13033	2.34731	0	0.866697	4.65154	1.60958	4.56773	0	0	0	0	0	2.43759	1.15231	0	0	0	1.07207	0	0	2.34731	1.18462	0	1.77901	0	0	1.1958	2.20443	2.18542	0	0	0	0	2.28386	0	2.43759	0	2.26347	1.46962	0
CGA_C	4.78319	0	2.5607	1.62506	1.86062	2.58683	1.83702	3.58739	2.53509	2.5607	1.16289	2.32577	0	0	0	0	1.18462	3.12974	0.768209	0	0	0	2.39159	0	2.41437	2.43759	0	0	0	0	0	1.74233	1.004	2.64072	2.61349	1.21879	2.46125	2.48538	4.9225	1.53642	0	0	0	5.33703	0	5.28144	0	3.41426	1.26754
CGA_G	0	2.09512	2.13033	0	0.798453	2.06105	1.33076	0	0	0	0	0	1.57215	0	1.29012	0	1.82381	1.2519	3.08405	0	0	0	0.938922	0	0	0	1.9922	1.59691	0	0	0.938922	2.62025	0	1.98054	1.99613	0.960261	0	0	0	1.27072	0	0	1.98054	0	0	0	1.99613	0	0.925215
CGU_A	0	0	0	0	0	0	0	0	0	0	0	0.637758	0	0	0	0	0	0	1.97539	0	3.16886	0	0	3.18879	0	0	0	0.625948	0	1.04973	0	0	0	0	0	0	0	0	0	0	0	0	0	0	0	0	0	0	0
CGU_U	2.30463	0.838046	0.859352	0	0	1.46962	0	0	2.81677	0.852131	0	2.9535	0	0	3.62156	0	0	3.72807	0	1.89539	0	0	0	0	0	0	2.14414	0.88177	2.32577	0	0	0	1.11188	0	0	0	0.88177	0.874169	0	2.50999	2.28386	2.24344	1.52258	1.06516	0	1.06516	1.50898	2.20443	0
CGU_C	0	2.15752	2.04856	4.87517	4.65154	1.72455	0	4.78319	1.69006	2.04856	3.10103	0	0	0	0	0	0	0	0	0	0	0	4.78319	0	0	0	2.69159	3.04211	0	0	4.9225	3.48466	2.50999	4.4012	5.22699	0	1.969	1.98831	4.9225	0	1.24269	2.50999	0	2.66852	0	2.64072	0	2.5607	0
CGU_G	2.01198	1.67609	1.70426	0	0	1.37403	3.99227	0	0	1.67609	1.30005	0.762433	0	0	0.967592	3.90014	3.64761	0.938922	1.48034	2.27023	0	3.96108	0	0	0	0	0	0	1.95007	2.62025	0	1.31012	0.945929	0.66018	0	3.84105	1.67609	1.67609	0	1.90608	0.960261	0	2.64072	1.04756	3.96108	1.07419	2.66151	0	0
CGC_A	1.87784	1.00599	1.00599	0	0	0.754491	0	0	0	1.53642	0	0	1.03052	2.09945	0	2.06105	0	0	0	0	2.11257	2.31868	0	2.12586	0	0	1.02849	0	0	0	0	1.03685	0	1.54579	0	0	1.53642	1.53642	0	1.05629	1.5944	0	3.05433	1.50005	1.50898	1.48251	3.03604	0	0
CGC_U	1.8437	1.39674	1.43225	2.28386	2.34731	3.30664	0	3.04515	4.22515	2.13033	2.34731	4.9225	2.88899	1.55051	4.82874	1.52258	3.34665	4.97076	0	0	1.46962	0	3.07284	1.46962	2.28386	2.26347	2.85886	2.93923	4.65154	4.69461	0	2.93923	2.22376	2.18542	2.18542	0	2.20443	2.18542	4.52695	3.34665	2.28386	4.48688	0	2.13033	0	2.13033	0	0	3.07284
CGC_C	0	1.79794	1.70713	0	0	0	0	0	0	0	0	0	0	0	0	0	0	0	4.60925	4.9225	0	1.17365	0	0	2.41437	2.43759	0	0	0	0	2.46125	0	0	0	0	0	0	0	0	0	0	0	0	0	1.21879	0	0	0	0
CGC_G	0	0	0	2.01198	1.99613	0	0	1.28035	0	0	1.95007	0	0	0	0	0	1.21587	0	0	0	0	0	1.2519	0	0	0	0	1.33076	0	0	1.87784	0	1.89186	0	1.99613	3.84105	0	0	0	0	0	0	0	0	0.990269	0	0	0	1.23362
CGG_A	0	0	0	1.55527	2.11257	0	0	1.30843	1.63554	0	1.29177	0.797198	0	1.57459	0.787295	3.09157	0	0.637758	0	0.792216	0	1.54579	1.32554	0	0	0	0	0	1.2519	0.787295	3.18879	0	1.09036	1.03052	0	1.2519	0	0	0	0.792216	0	0	1.52716	0	0	0	1.51802	0	1.29177
CGG_U	0	0	0	0	0	0	4.15588	0.913546	2.11257	0	1.87784	1.23063	2.88899	0	0	0	1.004	0.994153	0.984501	3.55386	0	0	0	0	0	0	0	0	0	0	0	0	0	1.45695	2.9139	0	0	0	2.26347	0	4.56773	0	1.14193	0	0	0	1.13174	1.46962	0.921851
CGG_C	0	0	0	0	0	0	0	0	0	0	0	0	0	0	0	0	0.947697	0	0	0	0	0	0	0	0	0	0	0	0	0	0	0	0	0	1.74233	0.975035	0	0	0	1.15231	0	0	1.28035	0	0	0	1.29341	0	0
CGG_G	0	4.19023	4.26066	2.01198	1.33076	4.1221	0	1.53642	0	4.19023	0.780028	1.90608	1.31012	1.93518	2.90277	0	2.18857	2.25341	2.96069	0	0	1.98054	2.25341	0	4.15588	4.15588	3.98439	3.99227	2.34008	2.94778	0	3.93037	2.52248	1.32036	0	1.53642	4.19023	4.19023	2.06105	1.90608	0	0	0	0	3.96108	4.29676	0	2.62025	1.48034
GAA_A	0.347749	0.377246	0.502994	0.777635	0.950659	0.377246	0.691231	0.594742	0.981325	0.438977	1.07647	1.27552	0.343508	0.286289	1.43145	0.281052	0.269118	1.27552	1.09744	0.528144	0.731276	0.309157	1.10461	0.490583	1.90895	1.90895	1.32235	0.782435	0.938922	0.858867	0.265733	0.518423	0.892114	0.883307	0.386447	0.260812	0.438977	0.438977	1.38833	1.26754	0.869671	0.576157	0.872664	0.428587	0.548721	0.370627	0.80961	1.34965	0.293583
GAA_U	0.512139	1.57134	1.43225	0.761288	0.938922	1.10221	0	1.24574	0.84503	1.21733	0.391218	0.984501	0.962997	0.845735	0.438977	0.830496	1.25499	0.497076	0	1.5795	0	0	0	0	0	0	0.612613	1.10221	0.465154	0.426783	0.394874	0	0.808641	0	0	0	1.25967	1.24881	0.411541	1.004	0	0.815797	0.978799	1.21733	0.886395	1.06516	0.905389	0	0.419023
GAA_C	1.5944	1.34845	1.70713	1.21879	1.86062	1.29341	2.44936	0.869671	1.01404	1.46326	1.16289	0.930308	2.39725	0.4475	0.861543	0.931162	1.5795	0.938922	1.53642	0.820417	2.34008	0.938922	1.5944	2.34008	0.603593	0.609397	1.53805	1.26754	1.47675	1.73934	1.23063	1.74233	0.912724	1.50898	2.61349	1.21879	1.40643	1.42022	1.3425	0.921851	1.35566	1.82545	1.46326	1.52487	0.443198	1.32036	1.37964	1.46326	1.38278
GAA_G	1.78842	1.04756	0.710109	1.34132	0.399227	1.54579	1.33076	1.39674	1.17911	1.19721	1.30005	0.762433	0.873416	2.46296	1.05555	2.12735	1.21587	1.12671	1.23362	1.26124	1.20935	2.77275	1.2519	1.50005	1.03897	1.03897	0.569199	0.998067	1.17004	1.07192	2.19082	1.96519	1.3759	1.6976	1.4971	2.5607	1.19721	1.19721	0.749472	0.762433	1.74593	1.06367	0.848802	1.19721	2.16059	1.61129	1.0646	1.12296	2.01865
GAU_A	1.04325	0.377246	0	0.388817	0.528144	0.431138	0.388817	0.545181	0	0.512139	0.403677	0.637758	0	0.349909	0.524863	0.441653	0	0.637758	0	0	0.452695	0.772893	0.368205	0.455542	0	0	0.440782	0.447106	0.312974	0.349909	0.797198	0	0	0	0	0.391218	0.512139	0.512139	0.610865	0.633772	0.455542	0.633772	0	0.500018	0.905389	0	0	0.314918	0.807353
GAU_U	1.02428	1.04756	0.859352	1.14193	0.782435	1.25967	1.55846	1.52258	0	1.42022	1.17365	2.9535	1.85721	1.03368	2.41437	1.30507	1.43428	3.97661	1.23063	2.36924	1.88951	1.21879	0	1.88951	0.761288	0.754491	2.45045	1.88951	1.39546	1.04325	0.592311	1.10221	1.90608	1.24881	1.45695	1.1958	1.46962	1.45695	1.81078	2.00799	1.30507	1.79475	1.14193	1.42022	0.975035	2.13033	1.13174	1.32266	0.576157
GAU_C	1.06293	1.34845	2.04856	0.609397	0.775257	2.21728	0.688883	0	3.04211	1.70713	1.16289	0	1.54109	1.64083	0	1.46326	0.676927	0	1.15231	1.23063	0.724311	1.17365	2.65733	0.724311	0.80479	0.812529	0	0.724311	1.47675	1.5944	1.23063	1.96012	0.71714	1.50898	1.74233	1.21879	1.64083	1.65692	0	0.921851	1.42022	1.004	1.28035	0.889505	0.975035	1.76048	1.29341	1.02428	1.26754
GAU_G	0.894212	1.57134	1.70426	2.01198	1.99613	0.588871	1.4971	1.92052	1.57215	0.698372	1.46255	0.762433	1.12296	1.29012	1.29012	1.11433	2.08435	0	1.85043	0.945929	1.12296	0.990269	1.2519	1.11433	2.77059	2.77059	1.1384	1.14065	1.17004	1.31012	1.40838	1.47389	1.62159	1.6976	1.33076	1.44039	0.698372	0.698372	1.64884	0.762433	1.09744	0.780028	1.98054	1.39674	1.18832	0.716127	1.99613	1.57215	1.38782
GAC_A	0.521623	0	0.502994	0	0	0.502994	1.24422	0.545181	0	0.438977	0	0	2.06105	0	0	0	0.645883	0	0.548721	0	0	0	0	0	1.01811	1.01811	0	0.625948	0.447106	0.349909	1.5944	0.777635	0	0	0.772893	0.782435	0.512139	0.512139	1.14537	0	0	0	0	0.500018	0	1.18601	0	0.629836	0.645883
GAC_U	2.30463	2.09512	1.43225	1.14193	2.68263	0.734809	1.66235	0.761288	2.53509	1.826	2.34731	1.969	0	2.32577	2.06946	2.28386	2.00799	1.35566	1.64083	2.36924	2.20443	2.43759	2.63386	2.20443	1.52258	1.50898	2.85886	0.88177	0.664506	1.56487	2.36924	1.10221	1.11188	1.45695	1.63907	1.1958	2.20443	2.18542	1.13174	1.50599	2.74064	1.92295	3.04515	0.710109	3.25012	0.852131	3.01796	1.76354	2.76555
GAC_C	1.5944	2.6969	2.5607	1.21879	0.664506	3.4491	1.10221	1.5944	0	2.19488	0	2.32577	1.79794	1.23063	2.70771	1.28035	1.89539	2.13391	2.30463	1.23063	2.53509	1.56487	0.683313	2.53509	1.60958	1.62506	1.79439	3.04211	2.81286	2.12586	0	2.61349	1.25499	3.52096	1.30675	1.21879	1.64083	1.65692	1.23063	2.30463	1.98831	2.86856	1.70713	3.55802	1.62506	2.11257	1.72455	2.04856	0
GAC_G	0	0	0	2.01198	1.14065	0	0	1.28035	1.57215	0	1.95007	0.381217	0	0.967592	0	0.975035	0	1.02428	0	0.945929	0	0.66018	1.07305	0	0	0	0	0	0.557163	0.436708	0	0	1.89186	0	0.499033	0.960261	0	0	0.515262	0.762433	0	0	0	0	0	0	0	0	0.740172
GAG_A	0.208649	0.565868	0.335329	0.518423	0.731276	0.754491	0.583226	1.00649	0.594742	0.542265	0.358824	0.245292	0.85877	0	0.242245	0	1.01981	0.531465	0.580998	0.422515	0.422515	0	0.764733	0.425172	0.305433	0.305433	0.362997	0.834597	0.447106	0.484489	0.671325	0.65485	0.503244	0.515262	0.66248	0.782435	0.542265	0.542265	0	0.264072	0.398599	0.422515	0.509054	0.833363	0	0.741254	0.552006	0.262432	1.02754
GAG_U	1.22913	1.57134	1.67096	1.14193	1.08337	1.37777	1.03897	1.05409	1.92052	1.50376	1.56487	1.13596	0.962997	1.55051	1.11433	2.66451	1.05684	0.828461	0.868677	1.2636	1.76354	2.21599	0.709116	1.76354	1.82709	1.81078	1.51351	1.46962	0.664506	0.722248	1.24697	1.39227	1.02635	1.45695	1.24881	1.49475	1.55607	1.54265	2.26347	1.25499	1.7129	1.49563	1.14193	1.42022	1.62506	1.59775	0.823081	0.734809	0.838046
GAG_C	1.27552	0.674226	0.569044	1.21879	0.715622	0.646707	1.03332	0.735875	0.460925	0.903775	1.03368	1.07343	0.299656	1.64083	1.0935	0.426783	0.748182	1.17365	1.08453	1.31267	0.676024	0.853566	1.10381	0.676024	0.482874	0.487517	0.633314	1.01404	0.703215	1.10381	1.03632	0.825314	1.54461	0.88024	0.746713	0.914095	0.868677	0.877194	0.615313	0.768209	0.932018	0.669331	1.28035	0.593003	1.62506	0.66018	1.411	1.70713	0.921851
GAG_G	1.60958	1.30945	1.65692	1.34132	1.53549	1.28816	1.4971	1.18186	1.07192	1.23242	1.30005	1.75946	1.74683	1.29012	1.78632	1.30005	1.15188	1.56487	1.52388	1.26124	1.31012	1.44039	1.4445	1.30005	1.66235	1.66235	1.64063	0.798453	2.22865	1.81402	1.18601	1.24117	1.16422	1.32036	1.42581	0.960261	1.23242	1.23242	1.54579	1.90608	1.20033	1.56006	1.32036	1.16395	1.32036	1.07419	1.45173	1.63765	1.17755
GUA_A	1.87784	0.754491	1.67665	0.691231	1.26754	1.13174	0.888726	1.40189	1.22666	1.02428	1.29177	0.531465	0.618315	0	0.699818	0.441653	1.38403	0.531465	1.82907	0.704192	1.40838	0	1.32554	1.41724	1.22173	1.22173	0.881564	1.34132	0.894212	0.899766	0	1.16645	1.09036	1.15934	0.772893	0.521623	1.02428	1.02428	1.01811	1.26754	1.06293	1.90132	1.52716	1.50005	0	1.11188	1.51802	1.57459	0.92269
GUA_U	1.8437	1.04756	0.954836	1.52258	2.81677	1.10221	1.1874	1.30507	1.05629	1.42022	1.87784	0.820417	2.16674	2.32577	1.07305	1.30507	1.43428	1.65692	1.64083	1.053	0.979745	1.82819	1.8437	0.979745	1.37032	1.35808	1.22523	1.25967	0.664506	0	1.35385	0.551106	0.988339	0.546356	1.09271	1.5944	1.46962	1.45695	1.13174	1.004	1.52258	0.897377	0.761288	1.06516	2.08936	1.59775	0.754491	0.551106	1.97539
GUA_C	0	1.34845	0.569044	1.62506	0	1.29341	0.787295	1.36663	1.26754	0.853566	0	1.55051	1.07876	1.84594	1.5795	1.46326	0.676927	0.782435	0	2.18778	1.12671	2.34731	0.956638	1.12671	0.482874	0.487517	1.53805	0.724311	0.703215	1.36663	1.40643	1.96012	1.67333	1.98054	0.653374	1.62506	0.820417	0.828461	0.410209	0.921851	0.828461	0.501998	1.70713	0.667129	2.08936	0.66018	1.72455	1.92052	0
GUA_G	0	1.04756	0.473406	0.447106	0	0.515262	1.14065	0	0.491296	0.698372	0.780028	1.27072	0.393037	0.483796	0.860081	1.11433	0.521087	1.2519	0.411207	0.420413	0.436708	0.495135	0	0.433349	0.831177	0.831177	0.569199	0.570324	1.67149	1.68445	1.60958	0.491296	0.420413	0.495135	1.4971	0.640174	0.698372	0.698372	1.37403	0.762433	0.640174	0.390014	0	0.523779	0.565868	0.537095	0	0	1.05739
GUU_A	1.04325	0.862275	0.862275	0	0	0.603593	0.691231	0	0.467298	0.512139	0	0.797198	0.441653	0	0.393647	0	0.807353	0.911083	1.09744	1.26754	0.352096	0	0.662769	0.35431	0	0	0.385684	0.521623	0.625948	0.524863	0.455542	0.518423	0	0.515262	0.883307	0.521623	0.512139	0.512139	0	0.396108	1.5944	0.528144	1.52716	1.00004	0	0.741254	1.51802	1.25967	0.807353
GUU_U	0.768209	1.19721	1.84147	3.04515	3.52096	2.64531	2.30882	3.04515	1.81078	1.42022	1.56487	1.84594	0.61907	2.32577	1.81078	1.82709	0	1.42022	0	0.947697	1.46962	1.62506	0.921851	1.46962	1.9576	1.6976	1.60811	1.46962	1.86062	1.56487	0.676927	1.46962	2.96502	1.45695	2.49763	0.797198	1.46962	1.45695	2.26347	2.50999	0.913546	1.49563	0	2.13033	1.62506	1.06516	0	1.76354	1.15231
GUU_C	0.797198	0.770544	0.731628	0	1.16289	0	0	1.5944	0.724311	0.853566	0	0	1.54109	0	0.592311	1.02428	1.18462	0	0.768209	0	1.12671	0.782435	1.91328	1.12671	0.68982	1.21879	1.34579	1.69006	0.984501	0.797198	0.703215	1.74233	0	1.76048	0	0.812529	0.820417	0.828461	0.820417	0.576157	0	0	0	0	0.812529	1.32036	0	0	0
GUU_G	1.34132	1.19721	0.608665	1.34132	0	0.824419	0.887171	0	1.12296	1.39674	2.60009	1.42956	1.68445	1.93518	1.45139	1.56006	1.82381	1.60958	1.85043	1.51349	1.31012	1.98054	0.751138	1.30005	1.78109	1.55846	0.996098	0.665378	0.780028	1.31012	2.14611	0.655062	1.26124	0.66018	0.570324	1.92052	1.39674	1.39674	1.37403	0.953041	1.15231	1.95007	1.98054	0.698372	1.98054	1.07419	1.99613	0.786074	1.85043
GUC_A	0.625948	0.603593	1.20719	0.777635	1.35808	1.20719	1.55527	1.30843	0.817771	1.02428	1.07647	1.5944	1.23663	1.04973	1.57459	1.03052	1.61471	0.797198	0.548721	1.58443	0	0.772893	0.473406	0	0.509054	0.610865	0.771369	0.625948	1.2519	0.787295	0.398599	0.622108	0.545181	0.772893	0.515262	0.447106	1.02428	1.02428	1.01811	2.11257	0.637758	1.18832	1.01811	1.50005	1.20719	0.988339	1.01201	1.04973	0
GUC_U	0.921851	1.67609	0.859352	1.14193	0.670659	0.88177	0.692647	0.913546	1.05629	0.710109	0.521623	1.23063	0	0.775257	1.20719	0.761288	0.836663	1.24269	1.64083	1.18462	0	1.21879	0.658465	0	1.52258	1.81078	1.07207	1.76354	0.930308	1.17365	0.592311	3.52708	0.741254	2.18542	2.18542	1.36663	0.734809	0.728474	1.50898	0	1.82709	1.12172	1.52258	0.710109	0.975035	0.710109	1.50898	0	1.31693
GUC_C	2.86991	1.07876	1.02428	1.21879	1.32901	1.03473	1.83702	0	2.53509	1.70713	2.06735	1.16289	2.15752	1.64083	1.18462	1.70713	1.5795	1.17365	0.768209	1.23063	5.07018	1.17365	2.04994	5.07018	2.41437	1.95007	1.34579	1.01404	1.969	2.39159	3.69188	0	1.67333	0	1.74233	2.78581	1.64083	1.65692	1.64083	1.53642	1.98831	1.88249	1.70713	1.77901	0.975035	1.76048	1.72455	2.5607	3.62156
GUC_G	0	0.838046	0.852131	1.00599	0.570324	0.824419	0	1.53642	0	0.698372	0.433349	0	0.786074	0.645061	0	0.650023	0	0.938922	1.23362	0	0	0.990269	1.07305	0	0	0	0.996098	0.798453	0	0	0	0	1.26124	0.990269	0	0	0.698372	0.698372	0	0	0	0	0	0	0.792216	0.716127	0	0.655062	0
GUG_A	1.56487	1.62506	1.50898	1.69666	1.58443	1.50898	1.43563	1.63554	1.76135	1.53642	1.4905	1.32866	1.12421	1.57459	1.25967	1.23663	1.07647	1.32866	1.3718	1.58443	1.32036	1.40526	1.65692	1.32866	1.22173	1.22173	1.02849	1.13809	1.87784	1.71773	2.02923	1.29606	1.48686	1.42688	1.40526	1.82568	1.53642	1.53642	1.01811	1.21879	1.27552	1.26754	1.38833	1.25004	1.3718	1.34774	1.38002	1.25967	1.88382
GUG_U	1.38278	0.966976	0.716127	0.415248	0.391218	0.440885	0.95905	0.761288	0.650023	0.710109	0.722248	0.820417	1.18186	1.16289	1.44862	1.21806	1.67333	1.24269	0.820417	1.01539	0.734809	1.77279	1.15231	0.734809	0.913546	0.905389	0.952953	0.801609	0.930308	0.853566	0.861543	1.10221	0.808641	1.00866	0.794699	0.797198	0.734809	0.728474	0.754491	0.772305	0.913546	0.897377	1.24574	1.06516	1.32959	1.162	1.23462	0.88177	1.15231
GUG_C	0	0.414908	0.853566	0.443198	0.775257	1.03473	0.847856	0.398599	0.390014	0.853566	0.715622	1.16289	0	0.820417	0.473849	0.682852	0	0.782435	0.384105	0.351607	1.26754	0.426783	0.398599	1.26754	0.482874	0.487517	1.19626	1.38278	0.49225	0.434835	0.4475	0.871165	0.456362	0.812529	0.950362	0.406264	0.820417	0.828461	1.23063	1.41823	0.994153	1.004	0.931162	0.889505	0.886395	0.480131	0.940664	0.512139	0.422515
GUG_G	0.80479	0.644651	0.710109	1.09744	0.998067	0.824419	0.614195	0.960261	0.907009	0.698372	0.900032	0.635361	1.42923	0.322531	0.774073	0.780028	1.21587	0.625948	1.23362	0.810796	0.655062	0.360098	0.625948	0.650023	1.24677	1.24677	0.885421	0.725867	0.390014	0.714613	0.341426	0.655062	1.03192	0.609397	0.725867	0.640174	0.698372	0.698372	1.03052	0.586487	0.768209	0.780028	0.360098	0.698372	0.360098	0.78123	0.362933	1.17911	0.308405
GCA_A	1.2519	1.50898	0.754491	1.86632	1.81078	1.00599	2.07369	1.09036	1.63554	1.02428	1.29177	1.77155	1.76661	1.39964	1.79953	0.927472	1.61471	1.993	2.19488	1.26754	1.40838	1.12421	0	1.41724	1.52716	1.52716	0.881564	1.2519	0.894212	1.04973	1.5944	0.777635	1.86919	0.441653	2.31868	1.04325	1.02428	1.02428	1.01811	1.44039	2.02923	0.633772	0.763581	0.750027	1.20719	1.18601	0.759009	0.629836	1.07647
GCA_U	0.460925	0.698372	1.07419	0	0	1.46962	1.38529	0.761288	0	1.42022	0.938922	1.09389	1.23814	1.03368	0.68982	1.37032	0	0.621346	0.820417	0.947697	0.979745	1.32959	0.921851	0.979745	0.761288	0.754491	1.22523	0.88177	0.664506	1.56487	0	1.10221	0.635361	1.24881	1.09271	0.797198	1.46962	1.45695	1.50898	0.912724	0.415248	0.897377	1.7129	1.06516	1.46255	0.852131	1.6976	0.88177	0
GCA_C	0.478319	0	0	0	0	0	0	0	0	0	0	0	0	0	0	0	0	0	0	0	0	0	0	0	0	0	0	0	0	0	0	0.653374	0	0.754491	0	0	0	0	0	0.419023	0	0	0	0	0	0	0	0	0
GCA_G	1.60958	1.39674	2.13033	1.60958	1.71097	1.37403	0	1.92052	1.96519	1.39674	1.56006	0.847148	0.561482	1.29012	1.10582	1.56006	1.82381	0.938922	0.61681	1.51349	1.31012	1.44039	3.00455	1.30005	1.38529	1.38529	1.7076	1.59691	2.22865	1.31012	1.87784	1.47389	1.08106	1.6976	0	1.92052	1.39674	1.39674	1.37403	1.03968	1.04756	2.34008	1.4854	2.09512	1.18832	1.7187	1.4971	2.35822	2.46724
GCU_A	0.625948	1.50898	1.50898	0.622108	1.05629	1.29341	0.777635	0.817771	0.545181	1.15231	1.07647	0.797198	1.03052	0	0.629836	1.03052	1.93765	0.70862	0	0.633772	0	1.03052	0.552307	0	0	0	1.54274	1.04325	0	0	0	1.03685	0.467298	1.54579	0.618315	0	1.31693	1.31693	0	1.05629	0.637758	0	0	1.50005	0	1.48251	0	0.524863	1.61471
GCU_U	0.921851	0.698372	0.716127	0	0.782435	0	2.07794	0	0.704192	1.06516	0.782435	0.615313	0	0	0	0	0	0.552307	0	0	1.10221	0	0.768209	1.10221	2.28386	2.26347	0	0	0.775257	0	0	0	0	0	0.874169	2.39159	1.25967	1.24881	0	0.836663	0.913546	1.12172	1.14193	0.710109	0	0.710109	1.13174	0.734809	0
GCU_C	0.956638	0	0	2.9251	1.55051	0.739093	1.37777	2.39159	1.69006	0	2.32577	1.16289	1.79794	1.40643	0.947697	1.70713	0.947697	1.56487	2.30463	1.969	1.26754	1.56487	1.5944	1.26754	0	0	0	1.69006	1.64083	2.39159	4.9225	0	2.86856	0	1.0454	1.21879	0	0	1.64083	0.768209	0.994153	1.25499	2.5607	0	2.43759	0	2.58683	1.70713	1.69006
GCU_G	1.60958	1.39674	1.42022	0.80479	0.665378	1.76661	0	0.960261	1.31012	1.57134	0	1.42956	1.31012	2.76455	2.32222	1.30005	0.729522	1.2519	1.85043	1.51349	1.96519	1.32036	1.2519	1.95007	2.07794	2.07794	1.9922	1.33076	1.95007	1.96519	0	2.62025	1.08106	1.98054	1.59691	0.960261	1.19721	1.19721	2.74806	1.27072	1.53642	1.95007	0.990269	1.39674	1.98054	1.43225	0.998067	1.31012	0.61681
GCC_A	1.2519	0.603593	0.603593	1.86632	1.81078	0.754491	1.03685	1.96265	1.86919	0	1.29177	1.06293	0.772893	1.79953	0.787295	0.772893	0.645883	0	1.64616	1.58443	1.05629	1.76661	1.98831	1.06293	2.03622	2.03622	1.54274	1.04325	0	0.787295	2.27771	1.55527	2.33649	1.54579	1.85494	2.50379	0	0	0.610865	0.792216	0.637758	1.58443	0.763581	0.600021	1.50898	0.593003	0.759009	1.88951	1.61471
GCC_U	0.921851	0.838046	0	0	0	0	0	0	0.603593	1.06516	0	0	1.08337	0	0	0	1.004	0	0	0	1.46962	0	0	1.46962	0	0	0.536036	0	0	1.17365	0	0	0.635361	0	0	0	0.88177	0.874169	0.905389	0	0	0	1.14193	0.852131	0	0.852131	1.13174	0	0
GCC_C	1.91328	2.15752	3.07284	1.95007	1.99352	2.58683	1.83702	1.91328	1.44862	3.84105	2.79092	3.10103	2.6969	2.10964	2.36924	2.5607	1.89539	3.12974	1.53642	1.84594	1.69006	2.01198	1.91328	1.69006	1.60958	1.62506	1.34579	1.69006	3.28167	2.39159	1.40643	2.61349	0.71714	1.32036	2.0908	0.975035	2.9535	2.98246	2.9535	3.45694	2.98246	2.50999	1.28035	2.13481	1.82819	2.11257	1.29341	2.04856	1.69006
GCC_G	0	0.838046	0.852131	0	0	1.03052	1.33076	0	0	0	0	0	0	0	0.967592	0.975035	0.729522	1.2519	0.61681	0.472965	0	0	0	0	0	0	0.498049	1.33076	1.30005	0	0	0	0	0.990269	0	0	0.838046	0.838046	0	0	0.768209	0	0.990269	0.838046	0.495135	0.859352	0.998067	0	0.61681
GCG_A	0	1.00599	0	1.55527	1.05629	1.00599	0	3.27108	0	0	1.61471	1.5944	3.09157	0	1.57459	0	1.07647	1.5944	0.823081	0	0	1.03052	1.65692	0	1.52716	1.52716	2.31411	2.08649	0	1.04973	0.797198	1.24422	3.27108	0.772893	0	1.04325	0	0	0	1.58443	1.5944	0	1.52716	0	0.754491	0	1.51802	1.57459	1.07647
GCG_U	0	2.79349	2.14838	2.28386	1.56487	1.46962	4.15588	0	0	4.26066	0	0	0	0	0	0	0	0	2.46125	0	0	0	0	0	0	0	1.07207	0.734809	2.32577	1.56487	1.18462	2.64531	0	3.27813	2.18542	0	4.40885	4.37084	4.52695	0	0	0	0	4.26066	0	4.26066	0	2.20443	0
GCG_C	4.78319	0	2.5607	0	0	1.72455	0	0	0	0	0	0	0	0	0	5.12139	1.5795	0	1.15231	4.9225	0	1.56487	0	0	2.41437	2.43759	0	0.84503	0	0	1.23063	0	0	0	2.61349	1.62506	0	0	0	0	2.48538	0	0	0	1.21879	0	0	0	1.69006
GCG_G	0	0	0	0	1.33076	0	0	0	0	0	1.95007	1.90608	0	3.87037	1.93518	0	1.21587	1.87784	0	0	0	1.32036	1.87784	0	0	0	0	0	1.95007	1.31012	0.938922	0	0	0	0	1.28035	0	0	0	1.90608	0	0	1.98054	0	1.98054	0	1.99613	0	1.23362
GGA_A	0.894212	0.502994	0.696453	1.33309	1.21879	0.603593	1.11091	0.934595	1.45381	0.658465	0.993666	0.911083	1.10413	1.21122	0.968978	1.32496	1.29177	0.911083	0.411541	1.44039	1.21879	0.951253	0.828461	1.22646	0.277666	0.277666	0.661173	0.481499	0.552307	0.740984	0.850345	0.444363	1.00649	0.441653	1.10413	0.782435	0.709116	0.709116	0.954477	0.905389	0.911083	0.594162	1.09083	0.64288	1.00599	0.635361	1.16771	0.484489	0.861177
GGA_U	1.31693	0.698372	0	0.978799	0.722248	0.587847	0.593698	0.978799	0.469461	0	1.4445	0.703215	0.928604	1.43124	0.742883	0.978799	0.669331	0.710109	1.53828	0.430771	0.678285	1.12504	1.15231	0.678285	0.830496	0.823081	0.918919	1.35657	1.09448	1.10461	0.631798	1.25967	1.02635	1.24881	0.624406	1.5944	0	0	0.565868	0.71714	0.652533	0.841291	0.652533	0.304333	1.62506	0.608665	0.696453	1.01743	0.614567
GGA_C	0.341656	0.449484	0.787907	0.348227	0.715622	0.68982	0.393647	0.341656	0	1.09744	0.357811	0.996759	0.385272	0.757308	0.728998	0.365814	0.631798	1.00599	0.864235	0.4475	0.390014	1.4445	0.597899	0.390014	1.31693	1.32959	0.384512	0.390014	1.15824	1.40682	0.656334	0.373356	0.386152	0.377246	0.746713	0	0.757308	0.764733	1.23063	0.987697	0.710109	1.25499	1.09744	0.762433	0.406264	0.377246	1.19392	0.787907	0.676024
GGA_G	1.43713	2.4443	2.62194	1.1497	1.22839	2.19845	1.71097	1.64616	1.74683	2.39442	1.20004	1.36149	1.4037	0.595441	1.4886	1.11433	1.21587	1.34132	1.38782	1.3759	1.51168	0.609397	1.40838	1.50005	1.88904	1.88904	1.9922	1.84258	1.37652	0.924793	1.75265	1.96519	1.45528	1.98054	1.42581	1.60044	2.5786	2.5786	1.28816	1.36149	1.64616	1.46255	1.13174	2.39442	0.990269	2.45529	0.921292	1.81402	1.72707
GGU_A	0.894212	0.862275	1.34132	0.691231	0.633772	1.29341	1.03685	1.18948	0.817771	0.877953	0.587166	0.637758	1.40526	0.629836	1.14516	0.618315	0.968824	0.869671	0.823081	0.731276	1.58443	1.03052	0.301258	1.5944	1.52716	1.52716	1.37132	0.782435	1.2519	1.04973	0.455542	1.55527	0.981325	1.12421	1.18907	0.782435	0.877953	0.877953	2.03622	0.633772	1.41724	1.40838	1.01811	1.28576	0.603593	1.27072	1.01201	1.14516	0.645883
GGU_U	1.31693	1.19721	0.477418	0	0	0.629836	0.692647	0.415248	0.704192	0.608665	0	0	1.18186	0	0.438977	0	0.501998	0	0.820417	0.364499	0.88177	0	0	0.88177	0	0	0.952953	1.10221	0.930308	1.56487	0.676927	1.10221	0.444753	0.794699	0.672438	0.597899	0.629836	0.624406	0	0.501998	0.507525	0	0.380644	0.608665	0	0	0.377246	0.400805	0.460925
GGU_C	0.683313	0.770544	1.13809	2.16674	1.39546	0.739093	1.37777	0.869671	1.26754	1.46326	2.11434	0.930308	0.490346	2.9535	0.861543	3.07284	1.42155	0.853566	1.15231	1.51462	0	2.34731	1.73934	0	1.9315	1.95007	1.19626	1.26754	0.984501	0.531465	2.10964	0.653374	1.004	0.960261	0.804152	1.82819	1.40643	1.42022	0.546945	0.921851	1.10461	1.11555	2.13391	0.762433	2.9251	1.50898	2.15569	1.39674	2.02807
GGU_G	1.1497	1.19721	0.946812	1.34132	1.99613	1.17774	0.998067	1.39674	1.31012	1.19721	1.41823	2.2873	0.714613	0.774073	1.40741	0.780028	1.09428	2.04856	1.23362	1.45528	1.17911	0.66018	2.04856	1.17004	0.415588	0.415588	0.44271	0.998067	0.780028	0.873416	1.07305	0.491296	1.51349	1.08029	1.22839	0.960261	1.19721	1.19721	0.916022	1.90608	0.853566	1.30005	0.66018	1.19721	0.792216	1.22765	0.665378	1.07192	1.11026
GGC_A	1.2519	1.00599	0	1.55527	1.05629	0	0.777635	1.63554	1.40189	1.02428	1.38403	1.5944	1.03052	2.24941	1.57459	2.31868	1.29177	1.5944	1.88133	1.58443	1.05629	2.20827	1.32554	1.06293	1.52716	1.52716	0.617095	0.625948	1.04325	1.04973	1.27552	0.518423	1.63554	0	1.54579	2.23553	0.768209	0.768209	1.22173	1.90132	0.797198	2.11257	1.8326	0.750027	2.15569	0	1.82162	1.25967	1.07647
GGC_U	0.921851	0.698372	0	0.761288	0.782435	1.46962	1.03897	0.761288	1.20719	1.42022	0.670659	2.46125	0	0.664506	1.20719	0	1.004	2.48538	0.703215	0.789748	0	0	0.921851	0	0	0	0	0	3.10103	0	0	0	0.741254	0	1.09271	0	1.10221	1.09271	0	1.004	1.14193	1.49563	0	1.06516	0.696453	1.42022	0	0.88177	0
GGC_C	1.91328	1.79794	5.12139	0.812529	1.55051	1.72455	2.75553	1.5944	1.44862	1.70713	1.99352	0	1.79794	0.703215	1.18462	1.28035	1.89539	0	0.658465	1.64083	3.38012	1.34132	1.91328	3.38012	1.81078	1.82819	2.15327	2.02807	0	3.18879	1.969	1.74233	1.67333	2.64072	1.30675	1.39291	2.46125	2.48538	2.9535	0.921851	2.48538	0	1.02428	2.66852	0.696453	3.52096	1.03473	1.02428	3.38012
GGC_G	0	0.698372	0	0.670659	0.665378	1.37403	0	0	0	0	0	0	1.31012	0	0	0	0	0	0.528694	0	0	0	0	0	0.519486	0.519486	1.59376	1.59691	0	0	0.751138	1.96519	0	1.98054	0	0	0	0	0	0	0	0	0.792216	0	0	0	0.798453	0.786074	0
GGG_A	1.04325	0.754491	1.00599	0.777635	0.633772	1.09744	0.777635	0.467298	0.467298	0.682852	1.07647	0.735875	0.386447	1.57459	0.449883	1.12421	0.569897	0.850345	0.598604	0.452695	1.05629	1.23663	1.10461	1.06293	0.339369	0.339369	0.617095	0.853566	1.30406	1.04973	1.15956	0.848329	0.700946	0.927472	0.927472	0.962997	0.614567	0.614567	0.610865	0.487517	0.869671	0.975035	0.939792	0.750027	1.34132	0.889505	0.934165	1.04973	0.993666
GGG_U	1.53642	1.04756	1.90967	1.90322	1.87784	1.20241	1.55846	1.9576	1.50898	1.42022	1.2519	2.27193	2.70843	1.39546	2.41437	1.24574	1.77176	1.98831	2.2375	1.69232	1.83702	1.46255	1.53642	1.83702	2.0301	2.01198	1.71532	1.20241	2.32577	1.95609	1.29231	1.20241	1.90608	1.31125	1.74834	1.10381	1.32266	1.31125	1.35808	2.70307	1.66099	2.07087	1.75682	1.06516	1.62506	1.2782	1.74113	1.46962	1.77279
GGG_C	0.797198	2.02268	0.569044	0.406264	0.930308	0.940664	1.37777	1.02497	1.08647	1.13809	0.930308	0.715622	0.674226	0	1.01539	0.465581	0.836203	0.625948	0.838046	1.05482	0.84503	0.469461	0.637758	0.84503	1.60958	1.62506	1.07663	0.921851	0	0.398599	0.895001	0.950362	0.71714	1.05629	0.522699	1.50005	1.47675	1.49123	1.969	0.709116	0.903775	0	0.393953	1.33426	0	1.05629	0.397973	0.682852	0.780028
GGG_G	0.670659	0.523779	0.473406	1.00599	0.798453	0.749472	0.499033	0.823081	1.12296	0.931162	0.780028	0.586487	0.491296	0.774073	0.552909	1.06367	1.07283	0.751138	0.672884	1.08106	0.327531	0.792216	0.751138	0.325012	0.461765	0.461765	0.796879	1.0888	0.325012	0.655062	0.682852	1.07192	0.810796	0.792216	0.798453	0.59093	0.838046	0.838046	0.41221	0.586487	0.698372	0.900032	0.914095	1.04756	0.88024	0.859352	0.921292	0.786074	0.569363
[truncated: 46 more columns]
